# Supplementary material for: Resilience of hospital and allied infrastructure during pandemic and post pandemic periods for maternal health care of pregnant women and infants in Tamil Nadu, India ‐ A counterfactual analysis
Source: PLoS One. 2023 Sep 21;18(9):e0291749. doi: 10.1371/journal.pone.0291749 (PMC10513313; doi:10.1371/journal.pone.0291749)
Supplement: S1 Data — (ZIP) [file pone.0291749.s004.zip]

Archive with 1 entries (1 files):
- Excel data_zipped.xlsx
