# Supplementary material for: Resilience of hospital and allied infrastructure during pandemic and post pandemic periods for maternal health care of pregnant women and infants in Tamil Nadu, India ‐ A counterfactual analysis
Source: PLoS One. 2023 Sep 21;18(9):e0291749. doi: 10.1371/journal.pone.0291749 (PMC10513313; doi:10.1371/journal.pone.0291749)
Supplement: S1 Data — (ZIP) [file pone.0291749.s004.zip › Excel data_zipped.xlsx]

## Sheet: data_zipped - Copy
	VICTIMID	CALLID	VICTIM AGE(Month)	VICTIM GENDER	EMERGENCY TYPE	Call Date (dd/mm/yyyy)	Assigned Time	Scene Arrival Time	Base Start (KM)	Scene (KM)	IFT/N-IFT	Date	year	month
0	20160000000002/1	20160000000002	0		Trauma (Vehicular)	2016-01-01 00:00:12	2016-01-01 00:09:52	2016-01-01 00:11:21	12037	12039	Non-IFT	2016-01-01
1	20160000000030/1	20160000000030	0		Trauma (Vehicular)	2016-01-01 00:01:25	2016-01-01 00:05:31	2016-01-01 00:10:32	27751	27754	Non-IFT	2016-01-01
2	20160000000031/1	20160000000031	276	M	Trauma (Vehicular)	2016-01-01 00:01:27	2016-01-01 00:03:40	2016-01-01 00:08:17	50326	50328	Non-IFT	2016-01-01
3	20160000000034/1	20160000000034	552	M	Trauma (Vehicular)	2016-01-01 00:01:32	2016-01-01 00:05:04	2016-01-01 00:08:57	75193	75194	IFT	2016-01-01
4	20160000000044/1	20160000000044	264	F	Pregnancy related	2016-01-01 00:02:10	2016-01-01 00:03:57	2016-01-01 00:10:24	69176	69180	Non-IFT	2016-01-01
5	20160000000065/1	20160000000065	204	M	Epilepsy	2016-01-01 00:03:00	2016-01-01 00:06:50	2016-01-01 00:30:06	27227	27237	Non-IFT	2016-01-01
6	20160000000069/1	20160000000069	120	M	Epilepsy	2016-01-01 00:03:14	2016-01-01 00:12:41	2016-01-01 00:28:37	14400	14405	Non-IFT	2016-01-01
7	20160000000100/1	20160000000100	276	M	Trauma (Vehicular)	2016-01-01 00:04:41	2016-01-01 00:11:33	2016-01-01 00:19:17	52253	52254	Non-IFT	2016-01-01
8	20160000000120/1	20160000000120	360	M	Trauma (Vehicular)	2016-01-01 00:05:38	2016-01-01 00:12:22	2016-01-01 00:37:10	96900	96914	Non-IFT	2016-01-01
9	20160000000126/1	20160000000126	216	M	Trauma (Vehicular)	2016-01-01 00:05:46	2016-01-01 00:07:32	2016-01-01 00:10:34	20620	20621	Non-IFT	2016-01-01
10	20160000000126/2	20160000000126	228	M	Trauma (Vehicular)	2016-01-01 00:05:46	2016-01-01 00:07:32	2016-01-01 00:10:34	20620	20621	Non-IFT	2016-01-01
11	20160000000126/3	20160000000126	228	M	Trauma (Vehicular)	2016-01-01 00:05:46	2016-01-01 00:07:32	2016-01-01 00:10:34	20620	20621	Non-IFT	2016-01-01
12	20160000000135/1	20160000000135	324	M	Trauma (Vehicular)	2016-01-01 00:06:09	2016-01-01 00:10:24	2016-01-01 00:32:54	75761	75765	Non-IFT	2016-01-01
13	20160000000140/1	20160000000140	360	M	Acute Abdomen	2016-01-01 00:06:50	2016-01-01 00:09:29	2016-01-01 00:21:16	52705	52711	Non-IFT	2016-01-01
14	20160000000146/1	20160000000146	228	F	Pregnancy related	2016-01-01 00:07:15	2016-01-01 00:11:28	2016-01-01 01:14:08	53075	53119	IFT	2016-01-01
15	20160000000157/1	20160000000157	216	M	Trauma (Vehicular)	2016-01-01 00:07:44	2016-01-01 00:16:22	2016-01-01 00:30:13	17458	17464	Non-IFT	2016-01-01
16	20160000000161/1	20160000000161	240	M	Trauma (non Vehicular)	2016-01-01 00:08:12	2016-01-01 00:12:17	2016-01-01 00:25:45	46819	46827	IFT	2016-01-01
17	20160000000167/1	20160000000167	0		Trauma (Vehicular)	2016-01-01 00:08:27	2016-01-01 00:14:41	2016-01-01 00:35:51	12042	12055	Non-IFT	2016-01-01
18	20160000000174/1	20160000000174	540	M	Respiratory	2016-01-01 00:08:41	2016-01-01 00:13:08	2016-01-01 00:30:47	47612	47624	Non-IFT	2016-01-01
19	20160000000177/1	20160000000177	0		Trauma (Vehicular)	2016-01-01 00:09:10	2016-01-01 00:39:26	2016-01-01 01:20:37	51374	51407	Non-IFT	2016-01-01
20	20160000000195/1	20160000000195	0		Stroke/CerebroVascular Accidents	2016-01-01 00:10:10	2016-01-01 00:13:05	2016-01-01 00:22:14	62214	62218	Non-IFT	2016-01-01
21	20160000000197/1	20160000000197	540	M	Trauma (Vehicular)	2016-01-01 00:10:16	2016-01-01 00:13:17	2016-01-01 00:16:56	22789	22791	Non-IFT	2016-01-01
22	20160000000203/1	20160000000203	624	M	Trauma (Vehicular)	2016-01-01 00:10:35	2016-01-01 00:13:28	2016-01-01 00:15:25	51584	51585	Non-IFT	2016-01-01
23	20160000000204/1	20160000000204	576	M	Respiratory	2016-01-01 00:10:36	2016-01-01 00:15:42	2016-01-01 00:38:49	50031	50051	Non-IFT	2016-01-01
24	20160000000208/1	20160000000208	288	F	Pregnancy related	2016-01-01 00:10:41	2016-01-01 00:15:04	2016-01-01 00:34:45	16906	16917	IFT	2016-01-01
25	20160000000212/1	20160000000212	240	F	Pregnancy related	2016-01-01 00:10:57	2016-01-01 00:13:24	2016-01-01 00:29:04	94434	94482	Non-IFT	2016-01-01
26	20160000000238/1	20160000000238	300	M	Animal Attack	2016-01-01 00:11:36	2016-01-01 00:14:07	2016-01-01 00:38:07	76477	76492	Non-IFT	2016-01-01
27	20160000000244/1	20160000000244	312	M	Assault	2016-01-01 00:11:53	2016-01-01 00:15:29	2016-01-01 00:25:45	75361	75366	Non-IFT	2016-01-01
28	20160000000244/2	20160000000244	300	M	Assault	2016-01-01 00:11:53	2016-01-01 00:15:29	2016-01-01 00:25:45	75361	75366	Non-IFT	2016-01-01
29	20160000000244/3	20160000000244	312	M	Assault	2016-01-01 00:11:53	2016-01-01 00:15:29	2016-01-01 00:25:45	75361	75366	Non-IFT	2016-01-01
30	20160000000245/1	20160000000245	468	M	Trauma (Vehicular)	2016-01-01 00:11:54	2016-01-01 00:14:11	2016-01-01 00:29:04	21944	21945	Non-IFT	2016-01-01
31	20160000000250/1	20160000000250	0		Trauma (Vehicular)	2016-01-01 00:12:02	2016-01-01 00:17:41	2016-01-01 00:32:24	74890	74895	Non-IFT	2016-01-01
32	20160000000251/1	20160000000251	360	M	Trauma (Vehicular)	2016-01-01 00:12:05	2016-01-01 00:15:45	2016-01-01 01:08:25	33567	33594	IFT	2016-01-01
33	20160000000253/1	20160000000253	264	M	Trauma (Vehicular)	2016-01-01 00:12:20	2016-01-01 00:19:03	2016-01-01 00:37:12	97000	97013	Non-IFT	2016-01-01
34	20160000000260/1	20160000000260	288	F	Pregnancy related	2016-01-01 00:12:39	2016-01-01 00:35:25	2016-01-01 01:00:17	69185	69195	Non-IFT	2016-01-01
35	20160000000268/1	20160000000268	228	M	Trauma (Vehicular)	2016-01-01 00:12:59	2016-01-01 00:18:15	2016-01-01 00:24:22	41074	41080	Non-IFT	2016-01-01
36	20160000000275/1	20160000000275	504	M	Trauma (Vehicular)	2016-01-01 00:13:34	2016-01-01 00:28:23	2016-01-01 00:30:41	53878	53879	IFT	2016-01-01
37	20160000000279/1	20160000000279	240	F	Pregnancy related	2016-01-01 00:13:45	2016-01-01 00:15:52	2016-01-01 00:17:01	24099	24100	IFT	2016-01-01
38	20160000000280/1	20160000000280	228	M	Trauma (Vehicular)	2016-01-01 00:13:45	2016-01-01 00:17:21	2016-01-01 00:23:23	66171	66177	Non-IFT	2016-01-01
39	20160000000281/1	20160000000281	576	F	Unconscious	2016-01-01 00:13:50	2016-01-01 00:15:50	2016-01-01 00:17:26	70032	70033	IFT	2016-01-01
40	20160000000287/1	20160000000287	240	M	Trauma (Vehicular)	2016-01-01 00:14:06	2016-01-01 00:15:57	2016-01-01 00:17:19	70099	70101	Non-IFT	2016-01-01
41	20160000000300/1	20160000000300	660	F	Respiratory	2016-01-01 00:14:49	2016-01-01 00:18:34	2016-01-01 00:24:24	40945	40947	IFT	2016-01-01
42	20160000000312/1	20160000000312	288	M	Trauma (Vehicular)	2016-01-01 00:15:22	2016-01-01 00:19:47	2016-01-01 00:21:39	28951	28952	IFT	2016-01-01
43	20160000000322/1	20160000000322	300	M	Accidental Poisoning	2016-01-01 00:15:50	2016-01-01 00:17:25	2016-01-01 00:40:56	30083	30097	IFT	2016-01-01
44	20160000000326/1	20160000000326	216	M	Trauma (Vehicular)	2016-01-01 00:16:01	2016-01-01 00:21:34	2016-01-01 00:23:05	43261	43262	Non-IFT	2016-01-01
45	20160000000333/1	20160000000333	0		Cardiac/Cardio Vascular	2016-01-01 00:16:39	2016-01-01 00:26:14	2016-01-01 00:48:44	43264	43265	Non-IFT	2016-01-01
46	20160000000337/1	20160000000337	312	M	Trauma (Vehicular)	2016-01-01 00:16:54	2016-01-01 00:18:56	2016-01-01 00:37:50	95818	95827	Non-IFT	2016-01-01
47	20160000000352/1	20160000000352	384	M	Assault	2016-01-01 00:17:31	2016-01-01 00:21:23	2016-01-01 00:40:46	18065	18072	Non-IFT	2016-01-01
48	20160000000355/1	20160000000355	384	M	Trauma (Vehicular)	2016-01-01 00:17:42	2016-01-01 00:20:45	2016-01-01 00:56:14	99580	99589	Non-IFT	2016-01-01
49	20160000000358/1	20160000000358	276	M	Trauma (Vehicular)	2016-01-01 00:17:46	2016-01-01 00:45:57	2016-01-01 00:47:38	12294	12307	Non-IFT	2016-01-01
50	20160000000358/2	20160000000358	300	M	Trauma (Vehicular)	2016-01-01 00:17:46	2016-01-01 00:45:57	2016-01-01 00:47:38	12294	12307	Non-IFT	2016-01-01
51	20160000000365/1	20160000000365	276	M	Trauma (Vehicular)	2016-01-01 00:18:03	2016-01-01 00:56:25	2016-01-01 01:35:51	87940	87965	IFT	2016-01-01
52	20160000000377/1	20160000000377	0		Trauma (Vehicular)	2016-01-01 00:18:50	2016-01-01 00:22:36	2016-01-01 02:10:07	87442	87450	Non-IFT	2016-01-01
53	20160000000380/1	20160000000380	312	F	Pregnancy related	2016-01-01 00:18:57	2016-01-01 00:22:30	2016-01-01 00:28:42	64293	64294	Non-IFT	2016-01-01
54	20160000000394/1	20160000000394	324	M	Trauma (Vehicular)	2016-01-01 00:19:38	2016-01-01 00:21:35	2016-01-01 00:25:38	30632	30634	Non-IFT	2016-01-01
55	20160000000397/1	20160000000397	324	M	Trauma (non Vehicular)	2016-01-01 00:19:47	2016-01-01 00:26:39	2016-01-01 00:32:03	26451	26454	Non-IFT	2016-01-01
56	20160000000401/1	20160000000401	0		Trauma (Vehicular)	2016-01-01 00:19:55	2016-01-01 00:23:16	2016-01-01 00:28:08	99923	99928	Non-IFT	2016-01-01
57	20160000000404/1	20160000000404	216	M	Trauma (non Vehicular)	2016-01-01 00:19:56	2016-01-01 00:22:01	2016-01-01 00:26:16	71709	71711	Non-IFT	2016-01-01
58	20160000000406/1	20160000000406	0		Pregnancy related	2016-01-01 00:20:06	2016-01-01 00:22:57	2016-01-01 00:33:28	25166	25172	Non-IFT	2016-01-01
59	20160000000413/1	20160000000413	504	M	Trauma (Vehicular)	2016-01-01 00:20:29	2016-01-01 00:24:34	2016-01-01 01:00:05	6303	6320	Non-IFT	2016-01-01
60	20160000000414/1	20160000000414	0		Pregnancy related	2016-01-01 00:20:33	2016-01-01 00:38:08	2016-01-01 00:45:36	39840	39844	Non-IFT	2016-01-01
61	20160000000425/1	20160000000425	0		Fire/Burns	2016-01-01 00:21:01	2016-01-01 00:28:06	2016-01-01 01:00:02	40197	40215	Non-IFT	2016-01-01
62	20160000000442/1	20160000000442	216	F	Pregnancy related	2016-01-01 00:21:50	2016-01-01 00:24:12	2016-01-01 01:10:19	28895	28907	IFT	2016-01-01
63	20160000000445/1	20160000000445	288	M	Trauma (Vehicular)	2016-01-01 00:21:55	2016-01-01 00:23:44	2016-01-01 00:26:09	54660	54664	Non-IFT	2016-01-01
64	20160000000455/1	20160000000455	0		Trauma (Vehicular)	2016-01-01 00:22:33	2016-01-01 00:26:53	2016-01-01 01:00:09	66223	66237	Non-IFT	2016-01-01
65	20160000000459/1	20160000000459	336	F	Pregnancy related	2016-01-01 00:22:45	2016-01-01 00:28:32	2016-01-01 01:05:02	32776	32787	Non-IFT	2016-01-01
66	20160000000465/1	20160000000465	0		Respiratory	2016-01-01 00:23:11	2016-01-01 00:30:18	2016-01-01 00:45:19	85034	85039	Non-IFT	2016-01-01
67	20160000000475/1	20160000000475	324	F	Pregnancy related	2016-01-01 00:23:32	2016-01-01 01:01:10	2016-01-01 01:45:51	88616	88641	Non-IFT	2016-01-01
68	20160000000490/1	20160000000490	228	F	Pregnancy related	2016-01-01 00:24:16	2016-01-01 00:28:47	2016-01-01 01:20:25	12490	12519	IFT	2016-01-01
69	20160000000493/1	20160000000493	276	M	Trauma (Vehicular)	2016-01-01 00:24:18	2016-01-01 00:26:01	2016-01-01 00:28:27	17524	17525	Non-IFT	2016-01-01
70	20160000000494/1	20160000000494	0		Fevers / Infections	2016-01-01 00:24:22	2016-01-01 00:27:12	2016-01-01 00:48:40	37343	37350	Non-IFT	2016-01-01
71	20160000000524/1	20160000000524	660	M	Respiratory	2016-01-01 00:25:42	2016-01-01 00:29:24	2016-01-01 00:40:29	27980	27992	Non-IFT	2016-01-01
72	20160000000551/1	20160000000551	1140	M	Trauma (Vehicular)	2016-01-01 00:26:43	2016-01-01 00:29:26	2016-01-01 00:40:24	53777	53783	Non-IFT	2016-01-01
73	20160000000552/1	20160000000552	0		Acute Abdomen	2016-01-01 00:26:44	2016-01-01 00:30:28	2016-01-01 00:43:54	7259	7263	Non-IFT	2016-01-01
74	20160000000568/1	20160000000568	192	M	Trauma (non Vehicular)	2016-01-01 00:27:20	2016-01-01 00:28:47	2016-01-01 00:32:46	64090	64091	IFT	2016-01-01
75	20160000000573/1	20160000000573	240	F	Pregnancy related	2016-01-01 00:27:31	2016-01-01 00:31:08	2016-01-01 01:30:41	27610	27637	Non-IFT	2016-01-01
76	20160000000576/1	20160000000576	0		Trauma (Vehicular)	2016-01-01 00:27:34	2016-01-01 00:34:54	2016-01-01 00:46:26	43266	43267	Non-IFT	2016-01-01
77	20160000000596/1	20160000000596	192	M	Trauma (Vehicular)	2016-01-01 00:28:20	2016-01-01 00:32:38	2016-01-01 00:43:55	53275	53280	Non-IFT	2016-01-01
78	20160000000596/2	20160000000596	204	M	Trauma (Vehicular)	2016-01-01 00:28:20	2016-01-01 00:32:38	2016-01-01 00:43:55	53275	53280	Non-IFT	2016-01-01
79	20160000000605/1	20160000000605	960	M	Unconscious	2016-01-01 00:28:44	2016-01-01 00:31:58	2016-01-01 01:07:20	96366	96385	Non-IFT	2016-01-01
80	20160000000613/1	20160000000613	264	M	Trauma (Vehicular)	2016-01-01 00:29:11	2016-01-01 00:32:32	2016-01-01 00:35:27	15775	15777	Non-IFT	2016-01-01
81	20160000000623/1	20160000000623	720	F	Acute Abdomen	2016-01-01 00:29:37	2016-01-01 01:08:20	2016-01-01 02:30:51	11981	11982	IFT	2016-01-01
82	20160000000644/1	20160000000644	324	F	Assault	2016-01-01 00:30:53	2016-01-01 00:39:14	2016-01-01 00:41:58	45276	45277	IFT	2016-01-01
83	20160000000677/1	20160000000677	0		Acute Abdomen	2016-01-01 00:32:23	2016-01-01 00:34:14	2016-01-01 00:45:15	99933	99939	Non-IFT	2016-01-01
84	20160000000678/1	20160000000678	768	M	Trauma (Vehicular)	2016-01-01 00:32:33	2016-01-01 00:36:41	2016-01-01 01:06:19	43325	43343	Non-IFT	2016-01-01
85	20160000000681/1	20160000000681	504	M	Diabetes	2016-01-01 00:32:40	2016-01-01 00:35:31	2016-01-01 00:40:27	42424	42425	IFT	2016-01-01
86	20160000000690/1	20160000000690	456	M	Trauma (Vehicular)	2016-01-01 00:33:06	2016-01-01 00:33:55	2016-01-01 00:54:54	60405	60406	Non-IFT	2016-01-01
87	20160000000700/1	20160000000700	480	M	Acute Abdomen	2016-01-01 00:34:02	2016-01-01 01:15:38	2016-01-01 01:59:07	36689	36710	Non-IFT	2016-01-01
88	20160000000717/1	20160000000717	0		Trauma (Vehicular)	2016-01-01 00:35:15	2016-01-01 00:42:32	2016-01-01 00:50:45	25144	25147	Non-IFT	2016-01-01
89	20160000000719/1	20160000000719	216	M	Trauma (Vehicular)	2016-01-01 00:35:20	2016-01-01 00:37:07	2016-01-01 00:41:44	9462	9464	Non-IFT	2016-01-01
90	20160000000724/1	20160000000724	0		Trauma (Vehicular)	2016-01-01 00:35:36	2016-01-01 00:39:10	2016-01-01 00:45:10	41300	41302	Non-IFT	2016-01-01
91	20160000000728/1	20160000000728	228	M	Trauma (non Vehicular)	2016-01-01 00:35:50	2016-01-01 00:38:28	2016-01-01 00:55:36	39232	39249	IFT	2016-01-01
92	20160000000729/1	20160000000729	384	M	Trauma (Vehicular)	2016-01-01 00:35:53	2016-01-01 00:38:40	2016-01-01 01:00:33	71458	71465	Non-IFT	2016-01-01
93	20160000000731/1	20160000000731	276	F	Pregnancy related	2016-01-01 00:35:56	2016-01-01 00:39:35	2016-01-01 01:05:19	65255	65265	Non-IFT	2016-01-01
94	20160000000736/1	20160000000736	168	M	Acute Abdomen	2016-01-01 00:36:21	2016-01-01 00:38:31	2016-01-01 00:51:06	65905	65912	Non-IFT	2016-01-01
95	20160000000757/1	20160000000757	216	M	Trauma (Vehicular)	2016-01-01 00:37:44	2016-01-01 00:41:20	2016-01-01 00:44:23	20623	20624	IFT	2016-01-01
96	20160000000757/2	20160000000757	216	M	Trauma (Vehicular)	2016-01-01 00:37:44	2016-01-01 00:41:20	2016-01-01 00:44:23	20623	20624	IFT	2016-01-01
97	20160000000766/1	20160000000766	0		Trauma (non Vehicular)	2016-01-01 00:38:14	2016-01-01 00:45:29	2016-01-01 00:54:10	3654	3658	Non-IFT	2016-01-01
98	20160000000774/1	20160000000774	420	M	Accidental Poisoning	2016-01-01 00:38:52	2016-01-01 00:43:36	2016-01-01 01:25:59	51272	51292	Non-IFT	2016-01-01
99	20160000000798/1	20160000000798	0		Accidental Poisoning	2016-01-01 00:40:35	2016-01-01 00:42:40	2016-01-01 00:55:16	46725	46730	Non-IFT	2016-01-01
100	20160000000803/1	20160000000803	36	M	Epilepsy	2016-01-01 00:40:47	2016-01-01 00:44:06	2016-01-01 01:15:00	11945	11966	Non-IFT	2016-01-01
101	20160000000829/1	20160000000829	324	M	Trauma (Vehicular)	2016-01-01 00:41:44	2016-01-01 00:44:00	2016-01-01 00:46:12	30644	30645	Non-IFT	2016-01-01
102	20160000000841/1	20160000000841	660	M	Cardiac/Cardio Vascular	2016-01-01 00:42:08	2016-01-01 00:47:38	2016-01-01 00:55:19	21734	21739	Non-IFT	2016-01-01
103	20160000000852/1	20160000000852	300	M	Trauma (Vehicular)	2016-01-01 00:42:39	2016-01-01 00:45:39	2016-01-01 00:47:52	13427	13430	Non-IFT	2016-01-01
104	20160000000857/1	20160000000857	444	M	Stroke/CerebroVascular Accidents	2016-01-01 00:42:51	2016-01-01 00:47:58	2016-01-01 01:00:04	41039	41047	Non-IFT	2016-01-01
105	20160000000866/1	20160000000866	240	M	Trauma (Vehicular)	2016-01-01 00:43:39	2016-01-01 00:48:37	2016-01-01 00:55:10	11330	11338	Non-IFT	2016-01-01
106	20160000000879/1	20160000000879	0		Cardiac/Cardio Vascular	2016-01-01 00:44:32	2016-01-01 00:48:06	2016-01-01 00:56:52	6993	6999	Non-IFT	2016-01-01
107	20160000000883/1	20160000000883	0		Assault	2016-01-01 00:44:45	2016-01-01 00:46:38	2016-01-01 00:56:10	7000	7001	Non-IFT	2016-01-01
108	20160000000898/1	20160000000898	228	F	Pregnancy related	2016-01-01 00:45:27	2016-01-01 00:49:19	2016-01-01 00:59:19	78261	78267	Non-IFT	2016-01-01
109	20160000000900/1	20160000000900	720	M	Diabetes	2016-01-01 00:45:33	2016-01-01 00:47:16	2016-01-01 00:49:49	44129	44130	IFT	2016-01-01
110	20160000000903/1	20160000000903	360	M	Trauma (Vehicular)	2016-01-01 00:45:36	2016-01-01 00:50:32	2016-01-01 01:09:33	47964	47971	Non-IFT	2016-01-01
111	20160000000911/1	20160000000911	888	M	Cardiac/Cardio Vascular	2016-01-01 00:46:03	2016-01-01 00:50:11	2016-01-01 01:15:01	5933	5943	Non-IFT	2016-01-01
112	20160000000914/1	20160000000914	600	F	Cardiac/Cardio Vascular	2016-01-01 00:46:08	2016-01-01 00:53:17	2016-01-01 01:15:51	83266	83276	Non-IFT	2016-01-01
113	20160000000926/1	20160000000926	336	M	Trauma (Vehicular)	2016-01-01 00:47:11	2016-01-01 00:52:57	2016-01-01 01:04:16	62221	62223	Non-IFT	2016-01-01
114	20160000000930/1	20160000000930	840	M	Assault	2016-01-01 00:47:17	2016-01-01 00:50:15	2016-01-01 01:20:07	59185	59209	Non-IFT	2016-01-01
115	20160000000931/1	20160000000931	216	M	Unconscious	2016-01-01 00:47:22	2016-01-01 00:48:51	2016-01-01 00:51:19	16015	16016	Non-IFT	2016-01-01
116	20160000000933/1	20160000000933	312	M	Trauma (Vehicular)	2016-01-01 00:47:25	2016-01-01 00:49:49	2016-01-01 00:51:15	28423	28425	Non-IFT	2016-01-01
117	20160000000939/1	20160000000939	228	M	Trauma (Vehicular)	2016-01-01 00:47:46	2016-01-01 00:49:45	2016-01-01 00:59:48	9467	9468	Non-IFT	2016-01-01
118	20160000000939/2	20160000000939	240	M	Trauma (Vehicular)	2016-01-01 00:47:46	2016-01-01 00:49:45	2016-01-01 00:59:48	9467	9468	Non-IFT	2016-01-01
119	20160000000941/1	20160000000941	240	M	Assault	2016-01-01 00:47:48	2016-01-01 00:51:28	2016-01-01 01:30:07	83535	83557	Non-IFT	2016-01-01
120	20160000000942/1	20160000000942	564	M	Trauma (non Vehicular)	2016-01-01 00:47:57	2016-01-01 00:55:16	2016-01-01 00:58:13	25040	25041	Non-IFT	2016-01-01
121	20160000000946/1	20160000000946	228	M	Trauma (Vehicular)	2016-01-01 00:48:01	2016-01-01 00:50:46	2016-01-01 01:07:15	21152	21164	IFT	2016-01-01
122	20160000000947/1	20160000000947	240	M	Trauma (Vehicular)	2016-01-01 00:48:07	2016-01-01 00:51:50	2016-01-01 00:55:53	90858	90859	Non-IFT	2016-01-01
123	20160000000947/2	20160000000947	180	F	Trauma (Vehicular)	2016-01-01 00:48:07	2016-01-01 00:51:50	2016-01-01 00:55:53	90858	90859	Non-IFT	2016-01-01
124	20160000000948/1	20160000000948	396	M	Trauma (Vehicular)	2016-01-01 00:48:08	2016-01-01 00:51:28	2016-01-01 01:00:55	78366	78370	Non-IFT	2016-01-01
125	20160000000949/1	20160000000949	504	M	Fevers / Infections	2016-01-01 00:48:10	2016-01-01 01:05:29	2016-01-01 01:16:02	16006	16013	Non-IFT	2016-01-01
126	20160000000963/1	20160000000963	276	M	Trauma (Vehicular)	2016-01-01 00:49:14	2016-01-01 01:00:34	2016-01-01 01:15:28	59029	59040	Non-IFT	2016-01-01
127	20160000000969/1	20160000000969	276	M	Trauma (Vehicular)	2016-01-01 00:49:27	2016-01-01 00:51:09	2016-01-01 00:54:44	52273	52274	IFT	2016-01-01
128	20160000000970/1	20160000000970	384	M	Trauma (Vehicular)	2016-01-01 00:49:30	2016-01-01 00:50:57	2016-01-01 00:56:36	96526	96528	Non-IFT	2016-01-01
129	20160000000978/1	20160000000978	252	M	Trauma (Vehicular)	2016-01-01 00:50:18	2016-01-01 00:57:46	2016-01-01 01:00:40	66694	66695	IFT	2016-01-01
130	20160000000979/1	20160000000979	12	F	Respiratory	2016-01-01 00:50:21	2016-01-01 00:54:36	2016-01-01 00:58:54	61169	61170	IFT	2016-01-01
131	20160000000983/1	20160000000983	0		Trauma (Vehicular)	2016-01-01 00:50:35	2016-01-01 00:59:29	2016-01-01 01:13:21	17474	17475	Non-IFT	2016-01-01
132	20160000000989/1	20160000000989	0		Trauma (Vehicular)	2016-01-01 00:51:15	2016-01-01 01:05:11	2016-01-01 02:30:29	43301	43342	Non-IFT	2016-01-01
133	20160000000990/1	20160000000990	312	F	Fire/Burns	2016-01-01 00:51:17	2016-01-01 00:53:22	2016-01-01 00:55:57	69002	69003	IFT	2016-01-01
134	20160000000991/1	20160000000991	216	M	Fevers / Infections	2016-01-01 00:51:18	2016-01-01 01:00:36	2016-01-01 01:35:06	42327	42349	Non-IFT	2016-01-01
135	20160000000994/1	20160000000994	0		Trauma (Vehicular)	2016-01-01 00:51:30	2016-01-01 00:57:13	2016-01-01 01:04:53	27528	27531	Non-IFT	2016-01-01
136	20160000000995/1	20160000000995	288	F	Trauma (Vehicular)	2016-01-01 00:51:32	2016-01-01 00:54:41	2016-01-01 01:15:32	99945	99955	Non-IFT	2016-01-01
137	20160000001000/1	20160000001000	336	M	Stroke/CerebroVascular Accidents	2016-01-01 00:51:49	2016-01-01 01:23:53	2016-01-01 02:35:13	36817	36837	IFT	2016-01-01
138	20160000001003/1	20160000001003	0		Trauma (Vehicular)	2016-01-01 00:52:05	2016-01-01 00:58:36	2016-01-01 01:18:33	7002	7011	Non-IFT	2016-01-01
139	20160000001004/1	20160000001004	240	M	Trauma (non Vehicular)	2016-01-01 00:52:05	2016-01-01 00:54:15	2016-01-01 00:57:41	5226	5227	IFT	2016-01-01
140	20160000001013/1	20160000001013	720	M	Acute Abdomen	2016-01-01 00:53:02	2016-01-01 01:13:41	2016-01-01 01:20:20	96923	96927	Non-IFT	2016-01-01
141	20160000001019/1	20160000001019	0		Respiratory	2016-01-01 00:53:12	2016-01-01 00:55:41	2016-01-01 01:12:16	42828	42829	Non-IFT	2016-01-01
142	20160000001022/1	20160000001022	384	M	Cardiac/Cardio Vascular	2016-01-01 00:53:20	2016-01-01 00:59:15	2016-01-01 01:15:23	44104	44132	Non-IFT	2016-01-01
143	20160000001026/1	20160000001026	528	F	Acute Abdomen	2016-01-01 00:53:30	2016-01-01 00:54:55	2016-01-01 00:56:00	91839	91840	Non-IFT	2016-01-01
144	20160000001033/1	20160000001033	420	M	Others	2016-01-01 00:53:57	2016-01-01 00:57:33	2016-01-01 01:11:50	85733	85740	Non-IFT	2016-01-01
145	20160000001045/1	20160000001045	264	F	Pregnancy related	2016-01-01 00:54:35	2016-01-01 00:57:53	2016-01-01 01:25:55	73552	73570	Non-IFT	2016-01-01
146	20160000001049/1	20160000001049	0		Trauma (Vehicular)	2016-01-01 00:54:43	2016-01-01 00:59:53	2016-01-01 01:10:59	43139	43149	Non-IFT	2016-01-01
147	20160000001052/1	20160000001052	348	M	Trauma (Vehicular)	2016-01-01 00:54:59	2016-01-01 00:58:52	2016-01-01 01:30:23	14184	14185	Non-IFT	2016-01-01
148	20160000001059/1	20160000001059	480	M	Trauma (Vehicular)	2016-01-01 00:55:27	2016-01-01 00:57:33	2016-01-01 01:10:16	15779	15790	Non-IFT	2016-01-01
149	20160000001063/1	20160000001063	312	M	Trauma (non Vehicular)	2016-01-01 00:55:41	2016-01-01 00:57:30	2016-01-01 01:01:22	88372	88373	IFT	2016-01-01
150	20160000001065/1	20160000001065	408	F	Pregnancy related	2016-01-01 00:55:51	2016-01-01 00:59:38	2016-01-01 01:30:15	67113	67129	Non-IFT	2016-01-01
151	20160000001071/1	20160000001071	504	M	Trauma (Vehicular)	2016-01-01 00:56:16	2016-01-01 00:58:58	2016-01-01 01:05:56	50335	50340	Non-IFT	2016-01-01
152	20160000001080/1	20160000001080	300	M	Assault	2016-01-01 00:56:54	2016-01-01 00:59:23	2016-01-01 01:15:12	19766	19775	Non-IFT	2016-01-01
153	20160000001085/1	20160000001085	276	F	Trauma (Vehicular)	2016-01-01 00:57:25	2016-01-01 00:58:17	2016-01-01 01:00:29	43268	43269	Non-IFT	2016-01-01
154	20160000001090/1	20160000001090	288	M	Assault	2016-01-01 00:57:37	2016-01-01 00:59:04	2016-01-01 01:01:17	5040	5041	IFT	2016-01-01
155	20160000001093/1	20160000001093	336	F	Pregnancy related	2016-01-01 00:57:50	2016-01-01 01:04:53	2016-01-01 01:25:35	32553	32559	Non-IFT	2016-01-01
156	20160000001100/1	20160000001100	216	M	Trauma (Vehicular)	2016-01-01 00:58:12	2016-01-01 01:02:13	2016-01-01 01:20:09	98860	98867	Non-IFT	2016-01-01
157	20160000001101/1	20160000001101	0		Trauma (Vehicular)	2016-01-01 00:58:14	2016-01-01 01:02:12	2016-01-01 01:22:31	71656	71663	Non-IFT	2016-01-01
158	20160000001110/1	20160000001110	264	M	Trauma (Vehicular)	2016-01-01 00:58:39	2016-01-01 01:03:41	2016-01-01 01:20:28	57660	57667	Non-IFT	2016-01-01
159	20160000001115/1	20160000001115	240	M	Assault	2016-01-01 00:58:53	2016-01-01 01:00:58	2016-01-01 01:05:39	77980	77981	IFT	2016-01-01
160	20160000001124/1	20160000001124	300	M	Assault	2016-01-01 00:59:32	2016-01-01 01:01:40	2016-01-01 01:03:58	22259	22260	Non-IFT	2016-01-01
161	20160000001125/1	20160000001125	324	M	Trauma (Vehicular)	2016-01-01 00:59:46	2016-01-01 01:17:55	2016-01-01 01:20:50	30637	30638	IFT	2016-01-01
162	20160000001128/1	20160000001128	540	M	Acute Abdomen	2016-01-01 00:59:48	2016-01-01 01:03:38	2016-01-01 01:22:55	86923	86933	Non-IFT	2016-01-01
163	20160000001130/1	20160000001130	360	F	Acute Abdomen	2016-01-01 00:59:52	2016-01-01 01:03:53	2016-01-01 01:10:09	10245	10247	Non-IFT	2016-01-01
164	20160000001131/1	20160000001131	432	M	Assault	2016-01-01 00:59:53	2016-01-01 01:10:31	2016-01-01 01:50:21	39329	39355	Non-IFT	2016-01-01
165	20160000001139/1	20160000001139	240	M	Assault	2016-01-01 01:00:19	2016-01-01 01:04:05	2016-01-01 01:22:20	12550	12557	Non-IFT	2016-01-01
166	20160000001141/1	20160000001141	360	M	Trauma (Vehicular)	2016-01-01 01:00:24	2016-01-01 01:08:14	2016-01-01 01:40:49	45900	45914	Non-IFT	2016-01-01
167	20160000001144/1	20160000001144	324	M	Stroke/CerebroVascular Accidents	2016-01-01 01:00:37	2016-01-01 01:08:50	2016-01-01 01:32:21	47144	47157	Non-IFT	2016-01-01
168	20160000001149/1	20160000001149	0		Assault	2016-01-01 01:00:47	2016-01-01 01:05:35	2016-01-01 01:10:23	5150	5152	Non-IFT	2016-01-01
169	20160000001172/1	20160000001172	288	M	Trauma (non Vehicular)	2016-01-01 01:02:04	2016-01-01 01:04:15	2016-01-01 01:23:39	26828	26841	Non-IFT	2016-01-01
170	20160000001173/1	20160000001173	228	M	Trauma (Vehicular)	2016-01-01 01:02:04	2016-01-01 01:05:29	2016-01-01 01:20:26	35953	35960	Non-IFT	2016-01-01
171	20160000001185/1	20160000001185	216	M	Assault	2016-01-01 01:02:53	2016-01-01 01:36:08	2016-01-01 02:00:15	59020	59021	Non-IFT	2016-01-01
172	20160000001192/1	20160000001192	336	M	Trauma (Vehicular)	2016-01-01 01:03:24	2016-01-01 01:05:58	2016-01-01 01:13:13	82349	82350	Non-IFT	2016-01-01
173	20160000001208/1	20160000001208	0		Trauma (Vehicular)	2016-01-01 01:04:24	2016-01-01 01:06:03	2016-01-01 01:29:40	62910	62920	Non-IFT	2016-01-01
174	20160000001220/1	20160000001220	720	F	Respiratory	2016-01-01 01:05:40	2016-01-01 01:09:08	2016-01-01 01:11:59	53176	53177	Non-IFT	2016-01-01
175	20160000001225/1	20160000001225	276	M	Trauma (Vehicular)	2016-01-01 01:05:52	2016-01-01 01:08:10	2016-01-01 01:13:56	9470	9473	Non-IFT	2016-01-01
176	20160000001239/1	20160000001239	276	F	Pregnancy related	2016-01-01 01:06:29	2016-01-01 01:09:03	2016-01-01 01:45:10	39845	39858	IFT	2016-01-01
177	20160000001241/1	20160000001241	372	M	Trauma (non Vehicular)	2016-01-01 01:06:37	2016-01-01 01:10:39	2016-01-01 01:14:03	20709	20711	Non-IFT	2016-01-01
178	20160000001245/1	20160000001245	180	M	Stroke/CerebroVascular Accidents	2016-01-01 01:06:51	2016-01-01 01:13:23	2016-01-01 01:36:18	80587	80598	IFT	2016-01-01
179	20160000001250/1	20160000001250	264	F	Trauma (non Vehicular)	2016-01-01 01:07:11	2016-01-01 01:16:10	2016-01-01 01:34:03	6022	6029	Non-IFT	2016-01-01
180	20160000001254/1	20160000001254	480	M	Trauma (non Vehicular)	2016-01-01 01:07:45	2016-01-01 01:28:08	2016-01-01 01:43:05	53284	53291	Non-IFT	2016-01-01
181	20160000001258/1	20160000001258	252	M	Trauma (Vehicular)	2016-01-01 01:08:00	2016-01-01 01:11:54	2016-01-01 01:15:55	52150	52151	IFT	2016-01-01
182	20160000001264/1	20160000001264	312	M	Assault	2016-01-01 01:08:12	2016-01-01 01:09:58	2016-01-01 01:12:32	9532	9533	Non-IFT	2016-01-01
183	20160000001264/2	20160000001264	300	M	Assault	2016-01-01 01:08:12	2016-01-01 01:09:58	2016-01-01 01:12:32	9532	9533	Non-IFT	2016-01-01
184	20160000001264/3	20160000001264	228	M	Assault	2016-01-01 01:08:12	2016-01-01 01:09:58	2016-01-01 01:12:32	9532	9533	Non-IFT	2016-01-01
185	20160000001265/1	20160000001265	0		Pregnancy related	2016-01-01 01:08:26	2016-01-01 01:10:21	2016-01-01 01:31:21	46521	46530	Non-IFT	2016-01-01
186	20160000001275/1	20160000001275	624	F	Diabetes	2016-01-01 01:08:48	2016-01-01 02:00:14	2016-01-01 02:30:27	17540	17549	IFT	2016-01-01
187	20160000001286/1	20160000001286	0		Trauma (non Vehicular)	2016-01-01 01:08:56	2016-01-01 01:12:14	2016-01-01 01:19:28	15157	15161	Non-IFT	2016-01-01
188	20160000001295/1	20160000001295	480	M	Respiratory	2016-01-01 01:09:39	2016-01-01 01:12:05	2016-01-01 01:23:47	77554	77556	Non-IFT	2016-01-01
189	20160000001297/1	20160000001297	216	M	Assault	2016-01-01 01:09:39	2016-01-01 01:14:40	2016-01-01 01:30:18	75765	75772	Non-IFT	2016-01-01
190	20160000001300/1	20160000001300	408	M	Trauma (Vehicular)	2016-01-01 01:09:43	2016-01-01 01:12:46	2016-01-01 01:19:58	21465	21468	Non-IFT	2016-01-01
191	20160000001314/1	20160000001314	300	M	Trauma (Vehicular)	2016-01-01 01:10:19	2016-01-01 01:30:36	2016-01-01 01:38:15	21314	21322	IFT	2016-01-01
192	20160000001317/1	20160000001317	456	M	Trauma (Vehicular)	2016-01-01 01:10:37	2016-01-01 01:16:32	2016-01-01 01:31:56	16730	16737	Non-IFT	2016-01-01
193	20160000001318/1	20160000001318	264	M	Assault	2016-01-01 01:10:40	2016-01-01 01:38:40	2016-01-01 01:59:16	99478	99493	Non-IFT	2016-01-01
194	20160000001330/1	20160000001330	0		Fevers / Infections	2016-01-01 01:11:36	2016-01-01 01:16:10	2016-01-01 01:50:31	83753	83783	Non-IFT	2016-01-01
195	20160000001336/1	20160000001336	228	F	Pregnancy related	2016-01-01 01:12:05	2016-01-01 01:17:59	2016-01-01 01:40:35	89398	89403	IFT	2016-01-01
196	20160000001349/1	20160000001349	420	M	Acute Abdomen	2016-01-01 01:12:54	2016-01-01 01:18:13	2016-01-01 02:05:09	33055	33091	Non-IFT	2016-01-01
197	20160000001350/1	20160000001350	228	M	Assault	2016-01-01 01:13:00	2016-01-01 01:20:11	2016-01-01 01:45:37	32037	32053	Non-IFT	2016-01-01
198	20160000001358/1	20160000001358	540	F	Trauma (Vehicular)	2016-01-01 01:13:17	2016-01-01 01:14:17	2016-01-01 01:20:09	61383	61384	Non-IFT	2016-01-01
199	20160000001359/1	20160000001359	540	M	Trauma (non Vehicular)	2016-01-01 01:13:19	2016-01-01 01:21:21	2016-01-01 01:25:24	28458	28460	Non-IFT	2016-01-01
200	20160000001364/1	20160000001364	240	M	Fevers / Infections	2016-01-01 01:13:50	2016-01-01 01:17:39	2016-01-01 01:58:12	80705	80733	Non-IFT	2016-01-01
201	20160000001369/1	20160000001369	228	M	Others	2016-01-01 01:14:10	2016-01-01 01:17:24	2016-01-01 01:40:16	30449	30456	Non-IFT	2016-01-01
202	20160000001376/1	20160000001376	276	M	Trauma (Vehicular)	2016-01-01 01:14:39	2016-01-01 01:16:00	2016-01-01 01:19:37	25151	25152	Non-IFT	2016-01-01
203	20160000001379/1	20160000001379	0		Trauma (Vehicular)	2016-01-01 01:14:41	2016-01-01 01:17:41	2016-01-01 01:20:39	89558	89559	Non-IFT	2016-01-01
204	20160000001380/1	20160000001380	360	F	Pregnancy related	2016-01-01 01:14:42	2016-01-01 01:22:18	2016-01-01 01:50:32	1841	1855	Non-IFT	2016-01-01
205	20160000001392/1	20160000001392	504	M	Trauma (Vehicular)	2016-01-01 01:15:36	2016-01-01 01:17:32	2016-01-01 01:20:05	75210	75211	IFT	2016-01-01
206	20160000001400/1	20160000001400	180	F	Epilepsy	2016-01-01 01:16:02	2016-01-01 01:18:42	2016-01-01 01:30:26	75371	75378	IFT	2016-01-01
207	20160000001409/1	20160000001409	300	M	Assault	2016-01-01 01:16:31	2016-01-01 01:23:52	2016-01-01 01:50:27	92374	92395	Non-IFT	2016-01-01
208	20160000001412/1	20160000001412	288	M	Trauma (Vehicular)	2016-01-01 01:16:33	2016-01-01 01:19:57	2016-01-01 01:26:04	17625	17629	Non-IFT	2016-01-01
209	20160000001412/2	20160000001412	264	M	Trauma (Vehicular)	2016-01-01 01:16:33	2016-01-01 01:19:57	2016-01-01 01:26:04	17625	17629	Non-IFT	2016-01-01
210	20160000001414/1	20160000001414	276	F	Pregnancy related	2016-01-01 01:16:44	2016-01-01 01:21:13	2016-01-01 01:35:54	28536	28545	Non-IFT	2016-01-01
211	20160000001434/1	20160000001434	240	M	Acute Abdomen	2016-01-01 01:18:22	2016-01-01 01:21:34	2016-01-01 01:50:12	6980	6990	Non-IFT	2016-01-01
212	20160000001438/1	20160000001438	228	M	Assault	2016-01-01 01:18:38	2016-01-01 01:23:44	2016-01-01 01:26:10	66674	66679	Non-IFT	2016-01-01
213	20160000001447/1	20160000001447	744	F	Respiratory	2016-01-01 01:19:33	2016-01-01 01:22:11	2016-01-01 01:28:19	29693	29696	IFT	2016-01-01
214	20160000001448/1	20160000001448	252	M	Trauma (Vehicular)	2016-01-01 01:19:39	2016-01-01 01:22:01	2016-01-01 01:35:25	17476	17479	Non-IFT	2016-01-01
215	20160000001448/2	20160000001448	336	M	Trauma (Vehicular)	2016-01-01 01:19:39	2016-01-01 01:22:01	2016-01-01 01:35:25	17476	17479	Non-IFT	2016-01-01
216	20160000001448/3	20160000001448	312	M	Trauma (Vehicular)	2016-01-01 01:19:39	2016-01-01 01:22:01	2016-01-01 01:35:25	17476	17479	Non-IFT	2016-01-01
217	20160000001450/1	20160000001450	744	M	Accidental Poisoning	2016-01-01 01:19:52	2016-01-01 01:22:22	2016-01-01 01:24:48	14928	14929	IFT	2016-01-01
218	20160000001455/1	20160000001455	624	F	Respiratory	2016-01-01 01:20:05	2016-01-01 01:22:27	2016-01-01 01:45:39	36131	36141	Non-IFT	2016-01-01
219	20160000001457/1	20160000001457	228	F	Pregnancy related	2016-01-01 01:20:11	2016-01-01 01:23:16	2016-01-01 01:35:04	32797	32802	Non-IFT	2016-01-01
220	20160000001460/1	20160000001460	0		Trauma (Vehicular)	2016-01-01 01:20:15	2016-01-01 01:22:10	2016-01-01 01:24:43	23140	23141	Non-IFT	2016-01-01
221	20160000001479/1	20160000001479	420	F	Acute Abdomen	2016-01-01 01:21:46	2016-01-01 01:42:46	2016-01-01 01:44:20	12062	12075	Non-IFT	2016-01-01
222	20160000001488/1	20160000001488	384	M	Trauma (Vehicular)	2016-01-01 01:22:20	2016-01-01 01:23:33	2016-01-01 01:25:03	96530	96531	IFT	2016-01-01
223	20160000001495/1	20160000001495	324	M	Trauma (Vehicular)	2016-01-01 01:23:31	2016-01-01 01:30:13	2016-01-01 01:40:45	49447	49453	Non-IFT	2016-01-01
224	20160000001511/1	20160000001511	300	M	Trauma (Vehicular)	2016-01-01 01:24:40	2016-01-01 01:29:47	2016-01-01 01:38:23	27533	27536	Non-IFT	2016-01-01
225	20160000001518/1	20160000001518	660	M	Respiratory	2016-01-01 01:25:01	2016-01-01 01:30:39	2016-01-01 02:00:02	65287	65307	IFT	2016-01-01
226	20160000001519/1	20160000001519	240	M	Trauma (Vehicular)	2016-01-01 01:25:03	2016-01-01 01:27:35	2016-01-01 01:32:42	42078	42080	Non-IFT	2016-01-01
227	20160000001553/1	20160000001553	0		Respiratory	2016-01-01 01:27:09	2016-01-01 01:31:46	2016-01-01 01:58:40	72052	72066	Non-IFT	2016-01-01
228	20160000001568/1	20160000001568	396	M	Others	2016-01-01 01:28:12	2016-01-01 01:33:13	2016-01-01 01:44:51	30549	30556	Non-IFT	2016-01-01
229	20160000001574/1	20160000001574	288	F	Pregnancy related	2016-01-01 01:28:39	2016-01-01 01:30:17	2016-01-01 01:33:26	43777	43778	IFT	2016-01-01
230	20160000001580/1	20160000001580	264	M	Assault	2016-01-01 01:29:10	2016-01-01 01:31:37	2016-01-01 01:54:35	81414	81425	Non-IFT	2016-01-01
231	20160000001583/1	20160000001583	24	M	Acute Abdomen	2016-01-01 01:29:19	2016-01-01 01:32:55	2016-01-01 02:20:59	88687	88701	Non-IFT	2016-01-01
232	20160000001584/1	20160000001584	312	M	Assault	2016-01-01 01:29:20	2016-01-01 01:30:21	2016-01-01 01:33:48	43266	43267	Non-IFT	2016-01-01
233	20160000001585/1	20160000001585	216	M	Fire/Burns	2016-01-01 01:29:23	2016-01-01 01:42:10	2016-01-01 02:30:28	3280	3315	Non-IFT	2016-01-01
234	20160000001587/1	20160000001587	300	F	Assault	2016-01-01 01:29:28	2016-01-01 01:39:53	2016-01-01 01:50:18	63553	63562	Non-IFT	2016-01-01
235	20160000001593/1	20160000001593	288	M	Trauma (Vehicular)	2016-01-01 01:29:49	2016-01-01 01:32:11	2016-01-01 01:35:03	85045	85046	IFT	2016-01-01
236	20160000001601/1	20160000001601	660	M	Trauma (Vehicular)	2016-01-01 01:30:49	2016-01-01 01:34:51	2016-01-01 01:50:11	41583	41584	Non-IFT	2016-01-01
237	20160000001611/1	20160000001611	468	M	Assault	2016-01-01 01:31:14	2016-01-01 01:35:53	2016-01-01 01:47:24	73519	73522	IFT	2016-01-01
238	20160000001619/1	20160000001619	288	M	Assault	2016-01-01 01:31:38	2016-01-01 01:34:48	2016-01-01 01:48:19	56245	56256	Non-IFT	2016-01-01
239	20160000001625/1	20160000001625	360	F	Pregnancy related	2016-01-01 01:32:03	2016-01-01 01:33:54	2016-01-01 01:36:23	26034	26035	IFT	2016-01-01
240	20160000001639/1	20160000001639	276	M	Trauma (Vehicular)	2016-01-01 01:33:55	2016-01-01 01:35:58	2016-01-01 01:39:18	42054	42055	Non-IFT	2016-01-01
241	20160000001647/1	20160000001647	324	M	Assault	2016-01-01 01:34:10	2016-01-01 01:40:25	2016-01-01 02:05:04	46735	46748	Non-IFT	2016-01-01
242	20160000001649/1	20160000001649	444	M	Assault	2016-01-01 01:34:24	2016-01-01 01:37:35	2016-01-01 01:50:18	18090	18098	Non-IFT	2016-01-01
243	20160000001649/2	20160000001649	276	M	Assault	2016-01-01 01:34:24	2016-01-01 01:37:35	2016-01-01 01:50:18	18090	18098	Non-IFT	2016-01-01
244	20160000001649/3	20160000001649	276	M	Assault	2016-01-01 01:34:24	2016-01-01 01:37:35	2016-01-01 01:50:18	18090	18098	Non-IFT	2016-01-01
245	20160000001655/1	20160000001655	276	F	Fire/Burns	2016-01-01 01:34:50	2016-01-01 01:36:36	2016-01-01 01:45:50	83275	83280	Non-IFT	2016-01-01
246	20160000001655/2	20160000001655	300	M	Fire/Burns	2016-01-01 01:34:50	2016-01-01 01:36:36	2016-01-01 01:45:50	83275	83280	Non-IFT	2016-01-01
247	20160000001656/1	20160000001656	276	M	Acute Abdomen	2016-01-01 01:34:54	2016-01-01 01:45:14	2016-01-01 01:53:52	32830	32833	IFT	2016-01-01
248	20160000001666/1	20160000001666	288	M	Assault	2016-01-01 01:35:24	2016-01-01 01:38:19	2016-01-01 01:40:50	31479	31480	IFT	2016-01-01
249	20160000001668/1	20160000001668	168	M	Trauma (Vehicular)	2016-01-01 01:35:28	2016-01-01 01:43:52	2016-01-01 01:54:42	5960	5961	IFT	2016-01-01
250	20160000001668/2	20160000001668	216	M	Trauma (Vehicular)	2016-01-01 01:35:28	2016-01-01 01:43:52	2016-01-01 01:54:42	5960	5961	IFT	2016-01-01
251	20160000001673/1	20160000001673	324	M	Assault	2016-01-01 01:35:38	2016-01-01 01:43:42	2016-01-01 02:00:43	43332	43344	Non-IFT	2016-01-01
252	20160000001674/1	20160000001674	420	F	Pregnancy related	2016-01-01 01:35:41	2016-01-01 01:37:39	2016-01-01 01:48:05	99943	99951	IFT	2016-01-01
253	20160000001681/1	20160000001681	300	M	Trauma (Vehicular)	2016-01-01 01:36:07	2016-01-01 01:41:39	2016-01-01 02:00:20	74901	74910	Non-IFT	2016-01-01
254	20160000001682/1	20160000001682	276	M	Trauma (Vehicular)	2016-01-01 01:36:09	2016-01-01 01:41:33	2016-01-01 01:57:09	91834	91836	IFT	2016-01-01
255	20160000001685/1	20160000001685	228	F	Pregnancy related	2016-01-01 01:36:26	2016-01-01 01:39:41	2016-01-01 01:48:31	11470	11475	Non-IFT	2016-01-01
256	20160000001693/1	20160000001693	756	M	Cardiac/Cardio Vascular	2016-01-01 01:37:18	2016-01-01 01:42:58	2016-01-01 02:20:21	33991	34006	Non-IFT	2016-01-01
257	20160000001695/1	20160000001695	0		Assault	2016-01-01 01:37:29	2016-01-01 01:40:49	2016-01-01 01:50:53	42292	42294	Non-IFT	2016-01-01
258	20160000001703/1	20160000001703	252	M	Trauma (Vehicular)	2016-01-01 01:38:36	2016-01-01 01:45:54	2016-01-01 02:05:09	25178	25193	Non-IFT	2016-01-01
259	20160000001703/2	20160000001703	192	M	Trauma (Vehicular)	2016-01-01 01:38:36	2016-01-01 01:45:54	2016-01-01 02:05:09	25178	25193	Non-IFT	2016-01-01
260	20160000001717/1	20160000001717	660	M	Cardiac/Cardio Vascular	2016-01-01 01:39:15	2016-01-01 01:44:02	2016-01-01 02:07:51	23798	23811	Non-IFT	2016-01-01
261	20160000001735/1	20160000001735	204	M	Trauma (non Vehicular)	2016-01-01 01:40:25	2016-01-01 02:39:24	2016-01-01 02:46:21	32840	32843	IFT	2016-01-01
262	20160000001742/1	20160000001742	660	F	Cardiac/Cardio Vascular	2016-01-01 01:41:01	2016-01-01 01:48:59	2016-01-01 02:12:44	38070	38085	Non-IFT	2016-01-01
263	20160000001752/1	20160000001752	600	F	Cardiac/Cardio Vascular	2016-01-01 01:41:49	2016-01-01 01:46:42	2016-01-01 02:03:58	34158	34163	Non-IFT	2016-01-01
264	20160000001759/1	20160000001759	0		Assault	2016-01-01 01:42:13	2016-01-01 01:44:51	2016-01-01 02:00:26	58740	58746	Non-IFT	2016-01-01
265	20160000001763/1	20160000001763	384	M	Trauma (Vehicular)	2016-01-01 01:42:40	2016-01-01 01:45:38	2016-01-01 02:00:49	11112	11121	Non-IFT	2016-01-01
266	20160000001767/1	20160000001767	288	M	Assault	2016-01-01 01:43:05	2016-01-01 02:08:49	2016-01-01 02:22:49	21756	21762	IFT	2016-01-01
267	20160000001770/1	20160000001770	480	F	Accidental Poisoning	2016-01-01 01:43:40	2016-01-01 01:56:04	2016-01-01 01:58:45	32567	32568	IFT	2016-01-01
268	20160000001773/1	20160000001773	264	M	Assault	2016-01-01 01:43:48	2016-01-01 01:48:51	2016-01-01 02:16:55	3595	3640	Non-IFT	2016-01-01
269	20160000001775/1	20160000001775	228	F	Pregnancy related	2016-01-01 01:43:58	2016-01-01 01:48:30	2016-01-01 03:20:29	11954	11991	Non-IFT	2016-01-01
270	20160000001788/1	20160000001788	0		Trauma (Vehicular)	2016-01-01 01:45:12	2016-01-01 01:52:31	2016-01-01 02:10:32	51597	51600	Non-IFT	2016-01-01
271	20160000001797/1	20160000001797	12	F	Epilepsy	2016-01-01 01:45:40	2016-01-01 01:51:55	2016-01-01 02:30:03	9479	9498	Non-IFT	2016-01-01
272	20160000001802/1	20160000001802	336	M	Trauma (Vehicular)	2016-01-01 01:46:04	2016-01-01 01:47:34	2016-01-01 01:49:00	82352	82353	IFT	2016-01-01
273	20160000001804/1	20160000001804	516	M	Trauma (Vehicular)	2016-01-01 01:46:10	2016-01-01 02:11:59	2016-01-01 02:14:42	51315	51316	IFT	2016-01-01
274	20160000001805/1	20160000001805	120	F	Epilepsy	2016-01-01 01:46:11	2016-01-01 01:47:33	2016-01-01 01:50:11	32858	32859	IFT	2016-01-01
275	20160000001807/1	20160000001807	0		Trauma (Vehicular)	2016-01-01 01:46:16	2016-01-01 01:58:41	2016-01-01 02:09:08	98361	98362	Non-IFT	2016-01-01
276	20160000001811/1	20160000001811	288	M	Trauma (Vehicular)	2016-01-01 01:46:35	2016-01-01 01:52:21	2016-01-01 02:12:42	53797	53810	Non-IFT	2016-01-01
277	20160000001823/1	20160000001823	264	M	Trauma (non Vehicular)	2016-01-01 01:47:27	2016-01-01 02:12:17	2016-01-01 02:14:50	7019	7036	Non-IFT	2016-01-01
278	20160000001827/1	20160000001827	348	M	Assault	2016-01-01 01:47:44	2016-01-01 02:00:17	2016-01-01 02:05:20	91843	91844	Non-IFT	2016-01-01
279	20160000001832/1	20160000001832	0		Trauma (Vehicular)	2016-01-01 01:48:16	2016-01-01 01:50:13	2016-01-01 02:05:34	51826	51833	Non-IFT	2016-01-01
280	20160000001833/1	20160000001833	0		Pregnancy related	2016-01-01 01:48:19	2016-01-01 01:51:10	2016-01-01 02:30:18	53913	53930	Non-IFT	2016-01-01
281	20160000001844/1	20160000001844	264	M	Trauma (non Vehicular)	2016-01-01 01:49:08	2016-01-01 01:50:41	2016-01-01 01:53:04	26844	26845	IFT	2016-01-01
282	20160000001863/1	20160000001863	360	M	Respiratory	2016-01-01 01:50:26	2016-01-01 01:53:39	2016-01-01 02:00:53	74730	74732	Non-IFT	2016-01-01
283	20160000001866/1	20160000001866	444	M	Acute Abdomen	2016-01-01 01:50:36	2016-01-01 01:52:55	2016-01-01 02:05:10	32884	32890	Non-IFT	2016-01-01
284	20160000001874/1	20160000001874	0		Acute Abdomen	2016-01-01 01:51:23	2016-01-01 01:53:29	2016-01-01 02:05:04	66588	66597	Non-IFT	2016-01-01
285	20160000001879/1	20160000001879	0		Trauma (Vehicular)	2016-01-01 01:51:50	2016-01-01 01:57:35	2016-01-01 02:10:53	23746	23750	Non-IFT	2016-01-01
286	20160000001884/1	20160000001884	216	M	Trauma (Vehicular)	2016-01-01 01:52:11	2016-01-01 01:58:18	2016-01-01 02:08:12	50350	50355	Non-IFT	2016-01-01
287	20160000001884/2	20160000001884	240	M	Trauma (Vehicular)	2016-01-01 01:52:11	2016-01-01 01:58:18	2016-01-01 02:08:12	50350	50355	Non-IFT	2016-01-01
288	20160000001888/1	20160000001888	276	F	Pregnancy related	2016-01-01 01:52:28	2016-01-01 01:55:11	2016-01-01 02:15:12	66251	66257	Non-IFT	2016-01-01
289	20160000001889/1	20160000001889	300	M	Trauma (Vehicular)	2016-01-01 01:52:43	2016-01-01 01:55:38	2016-01-01 02:00:56	72593	72594	Non-IFT	2016-01-01
290	20160000001895/1	20160000001895	288	M	Cardiac/Cardio Vascular	2016-01-01 01:52:59	2016-01-01 01:57:15	2016-01-01 02:12:02	58452	58460	Non-IFT	2016-01-01
291	20160000001898/1	20160000001898	300	M	Trauma (Vehicular)	2016-01-01 01:53:35	2016-01-01 01:58:06	2016-01-01 02:15:44	14426	14434	IFT	2016-01-01
292	20160000001910/1	20160000001910	276	F	Pregnancy related	2016-01-01 01:54:42	2016-01-01 01:58:35	2016-01-01 02:11:55	20578	20588	Non-IFT	2016-01-01
293	20160000001911/1	20160000001911	264	F	Pregnancy related	2016-01-01 01:54:43	2016-01-01 02:01:26	2016-01-01 02:58:00	9653	9654	Non-IFT	2016-01-01
294	20160000001935/1	20160000001935	324	F	Fevers / Infections	2016-01-01 01:56:10	2016-01-01 02:06:27	2016-01-01 02:55:17	9978	10003	Non-IFT	2016-01-01
295	20160000001954/1	20160000001954	276	M	Trauma (Vehicular)	2016-01-01 01:57:22	2016-01-01 02:00:48	2016-01-01 02:10:36	28141	28146	Non-IFT	2016-01-01
296	20160000001961/1	20160000001961	756	M	Stroke/CerebroVascular Accidents	2016-01-01 01:57:39	2016-01-01 02:37:06	2016-01-01 02:57:48	36152	36159	Non-IFT	2016-01-01
297	20160000001964/1	20160000001964	252	F	Pregnancy related	2016-01-01 01:57:48	2016-01-01 02:03:33	2016-01-01 02:49:15	70136	70160	Non-IFT	2016-01-01
298	20160000001975/1	20160000001975	0		Trauma (Vehicular)	2016-01-01 01:58:46	2016-01-01 02:05:58	2016-01-01 02:07:22	3659	3660	Non-IFT	2016-01-01
299	20160000001981/1	20160000001981	336	M	Trauma (Vehicular)	2016-01-01 01:59:05	2016-01-01 02:00:49	2016-01-01 02:10:47	69460	69461	IFT	2016-01-01
300	20160000001992/1	20160000001992	540	M	Unconscious	2016-01-01 01:59:59	2016-01-01 02:02:02	2016-01-01 02:25:57	25075	25090	Non-IFT	2016-01-01
301	20160000002005/1	20160000002005	0		Trauma (Vehicular)	2016-01-01 02:01:10	2016-01-01 03:08:06	2016-01-01 03:10:55	53300	53301	Non-IFT	2016-01-01
302	20160000002007/1	20160000002007	504	M	Trauma (Vehicular)	2016-01-01 02:01:25	2016-01-01 02:02:59	2016-01-01 02:04:08	6326	6327	IFT	2016-01-01
303	20160000002015/1	20160000002015	276	M	Assault	2016-01-01 02:02:33	2016-01-01 02:04:47	2016-01-01 02:06:01	72862	72863	IFT	2016-01-01
304	20160000002016/1	20160000002016	0		Suicide attempt	2016-01-01 02:02:44	2016-01-01 02:06:02	2016-01-01 02:37:39	21744	21762	Non-IFT	2016-01-01
305	20160000002028/1	20160000002028	900	M	Respiratory	2016-01-01 02:03:25	2016-01-01 02:07:49	2016-01-01 02:33:34	6245	6259	Non-IFT	2016-01-01
306	20160000002033/1	20160000002033	0		Trauma (non Vehicular)	2016-01-01 02:03:42	2016-01-01 02:06:01	2016-01-01 02:25:34	53300	53301	Non-IFT	2016-01-01
307	20160000002038/1	20160000002038	216	M	Trauma (Vehicular)	2016-01-01 02:03:59	2016-01-01 02:06:30	2016-01-01 02:09:29	61605	61606	Non-IFT	2016-01-01
308	20160000002038/2	20160000002038	228	M	Trauma (Vehicular)	2016-01-01 02:03:59	2016-01-01 02:06:30	2016-01-01 02:09:29	61605	61606	Non-IFT	2016-01-01
309	20160000002041/1	20160000002041	0		Acute Abdomen	2016-01-01 02:04:17	2016-01-01 02:17:16	2016-01-01 02:38:31	10249	10258	Non-IFT	2016-01-01
310	20160000002050/1	20160000002050	384	F	Fevers / Infections	2016-01-01 02:04:49	2016-01-01 02:06:53	2016-01-01 02:25:54	38817	38829	Non-IFT	2016-01-01
311	20160000002057/1	20160000002057	312	M	Assault	2016-01-01 02:05:12	2016-01-01 02:09:14	2016-01-01 02:30:32	31475	31488	Non-IFT	2016-01-01
312	20160000002065/1	20160000002065	312	F	Pregnancy related	2016-01-01 02:05:32	2016-01-01 02:06:42	2016-01-01 02:08:27	66210	66211	Non-IFT	2016-01-01
313	20160000002076/1	20160000002076	0		Cardiac/Cardio Vascular	2016-01-01 02:06:14	2016-01-01 02:11:10	2016-01-01 02:18:12	41067	41072	Non-IFT	2016-01-01
314	20160000002080/1	20160000002080	384	M	Trauma (Vehicular)	2016-01-01 02:06:21	2016-01-01 02:10:04	2016-01-01 02:22:26	10369	10370	Non-IFT	2016-01-01
315	20160000002089/1	20160000002089	276	F	Pregnancy related	2016-01-01 02:06:55	2016-01-01 02:17:16	2016-01-01 02:32:45	17531	17544	Non-IFT	2016-01-01
316	20160000002090/1	20160000002090	336	M	Trauma (Vehicular)	2016-01-01 02:07:03	2016-01-01 02:09:40	2016-01-01 02:12:35	3661	3662	Non-IFT	2016-01-01
317	20160000002095/1	20160000002095	624	M	Cardiac/Cardio Vascular	2016-01-01 02:07:30	2016-01-01 02:12:00	2016-01-01 02:47:17	28127	28143	Non-IFT	2016-01-01
318	20160000002097/1	20160000002097	912	F	Trauma (non Vehicular)	2016-01-01 02:07:42	2016-01-01 02:14:59	2016-01-01 02:50:41	67831	67839	Non-IFT	2016-01-01
319	20160000002103/1	20160000002103	960	F	Unconscious	2016-01-01 02:08:56	2016-01-01 02:15:06	2016-01-01 02:46:54	96410	96435	Non-IFT	2016-01-01
320	20160000002105/1	20160000002105	300	M	Trauma (Vehicular)	2016-01-01 02:09:05	2016-01-01 02:28:45	2016-01-01 02:35:30	43357	43358	Non-IFT	2016-01-01
321	20160000002106/1	20160000002106	420	M	Assault	2016-01-01 02:09:07	2016-01-01 02:13:03	2016-01-01 02:30:32	24604	24613	Non-IFT	2016-01-01
322	20160000002115/1	20160000002115	540	M	Respiratory	2016-01-01 02:09:58	2016-01-01 02:30:07	2016-01-01 02:32:42	22885	22886	IFT	2016-01-01
323	20160000002122/1	20160000002122	0		Trauma (Vehicular)	2016-01-01 02:10:15	2016-01-01 02:14:32	2016-01-01 02:37:21	70195	70208	Non-IFT	2016-01-01
324	20160000002126/1	20160000002126	324	M	Trauma (Vehicular)	2016-01-01 02:10:33	2016-01-01 02:15:30	2016-01-01 02:30:20	47902	47909	Non-IFT	2016-01-01
325	20160000002128/1	20160000002128	0		Assault	2016-01-01 02:10:45	2016-01-01 02:27:14	2016-01-01 05:09:28	47665	47666	Non-IFT	2016-01-01
326	20160000002129/1	20160000002129	0		Respiratory	2016-01-01 02:10:49	2016-01-01 02:33:12	2016-01-01 02:34:23	83578	83583	Non-IFT	2016-01-01
327	20160000002130/1	20160000002130	312	F	Pregnancy related	2016-01-01 02:11:05	2016-01-01 02:17:55	2016-01-01 02:50:54	50823	50846	IFT	2016-01-01
328	20160000002134/1	20160000002134	240	F	Trauma (Vehicular)	2016-01-01 02:11:38	2016-01-01 02:23:23	2016-01-01 02:38:23	22092	22100	Non-IFT	2016-01-01
329	20160000002135/1	20160000002135	240	F	Pregnancy related	2016-01-01 02:11:44	2016-01-01 02:16:42	2016-01-01 02:55:49	67397	67416	Non-IFT	2016-01-01
330	20160000002138/1	20160000002138	576	M	Fire/Burns	2016-01-01 02:12:13	2016-01-01 02:16:44	2016-01-01 02:25:45	27830	27836	Non-IFT	2016-01-01
331	20160000002148/1	20160000002148	312	M	Trauma (Vehicular)	2016-01-01 02:12:55	2016-01-01 02:21:29	2016-01-01 02:32:09	43269	43270	Non-IFT	2016-01-01
332	20160000002161/1	20160000002161	0		Assault	2016-01-01 02:14:08	2016-01-01 02:44:41	2016-01-01 03:27:29	1729	1744	Non-IFT	2016-01-01
333	20160000002169/1	20160000002169	276	F	Pregnancy related	2016-01-01 02:14:59	2016-01-01 02:16:44	2016-01-01 02:30:45	84109	84115	Non-IFT	2016-01-01
334	20160000002171/1	20160000002171	276	M	Trauma (non Vehicular)	2016-01-01 02:15:18	2016-01-01 02:17:47	2016-01-01 02:34:55	5237	5244	Non-IFT	2016-01-01
335	20160000002174/1	20160000002174	240	M	Trauma (Vehicular)	2016-01-01 02:15:46	2016-01-01 02:21:50	2016-01-01 02:45:43	7275	7285	IFT	2016-01-01
336	20160000002177/1	20160000002177	540	M	Assault	2016-01-01 02:16:06	2016-01-01 02:19:45	2016-01-01 02:35:49	13508	13513	Non-IFT	2016-01-01
337	20160000002189/1	20160000002189	840	M	Cardiac/Cardio Vascular	2016-01-01 02:18:19	2016-01-01 02:19:33	2016-01-01 02:22:23	22833	22834	IFT	2016-01-01
338	20160000002193/1	20160000002193	252	F	Pregnancy related	2016-01-01 02:18:54	2016-01-01 02:22:34	2016-01-01 02:45:45	70259	70273	IFT	2016-01-01
339	20160000002197/1	20160000002197	228	F	Pregnancy related	2016-01-01 02:19:36	2016-01-01 02:24:51	2016-01-01 03:30:20	31039	31068	Non-IFT	2016-01-01
340	20160000002220/1	20160000002220	240	M	Acute Abdomen	2016-01-01 02:22:07	2016-01-01 02:24:11	2016-01-01 02:37:45	37531	37537	Non-IFT	2016-01-01
341	20160000002221/1	20160000002221	636	M	Acute Abdomen	2016-01-01 02:22:11	2016-01-01 02:23:10	2016-01-01 02:26:43	27016	27017	IFT	2016-01-01
342	20160000002222/1	20160000002222	264	M	Trauma (Vehicular)	2016-01-01 02:22:13	2016-01-01 02:23:37	2016-01-01 02:25:12	28433	28434	IFT	2016-01-01
343	20160000002223/1	20160000002223	0		Pregnancy related	2016-01-01 02:22:15	2016-01-01 02:49:39	2016-01-01 03:10:23	27542	27550	Non-IFT	2016-01-01
344	20160000002227/1	20160000002227	576	M	Respiratory	2016-01-01 02:22:26	2016-01-01 02:23:54	2016-01-01 02:26:55	56443	56444	IFT	2016-01-01
345	20160000002228/1	20160000002228	264	M	Trauma (Vehicular)	2016-01-01 02:22:30	2016-01-01 02:25:30	2016-01-01 02:27:24	91848	91849	Non-IFT	2016-01-01
346	20160000002237/1	20160000002237	324	M	Assault	2016-01-01 02:24:04	2016-01-01 02:27:57	2016-01-02 02:37:10	56267	56273	Non-IFT	2016-01-01
347	20160000002238/1	20160000002238	324	F	Pregnancy related	2016-01-01 02:24:04	2016-01-01 02:25:41	2016-01-01 02:28:11	51602	51603	Non-IFT	2016-01-01
348	20160000002239/1	20160000002239	0		Fevers / Infections	2016-01-01 02:24:08	2016-01-01 02:27:54	2016-01-01 02:40:22	55811	55815	Non-IFT	2016-01-01
349	20160000002249/1	20160000002249	156	M	Cardiac/Cardio Vascular	2016-01-01 02:25:39	2016-01-01 02:35:15	2016-01-01 03:35:38	14975	14995	Non-IFT	2016-01-01
350	20160000002252/1	20160000002252	444	M	Trauma (non Vehicular)	2016-01-01 02:25:45	2016-01-01 02:28:37	2016-01-01 02:40:26	28281	28287	Non-IFT	2016-01-01
351	20160000002258/1	20160000002258	132	F	Epilepsy	2016-01-01 02:26:18	2016-01-01 02:35:45	2016-01-01 02:55:18	87455	87465	Non-IFT	2016-01-01
352	20160000002261/1	20160000002261	288	M	Trauma (Vehicular)	2016-01-01 02:26:38	2016-01-01 02:33:09	2016-01-01 02:42:06	54700	54704	Non-IFT	2016-01-01
353	20160000002264/1	20160000002264	0		Trauma (Vehicular)	2016-01-01 02:26:52	2016-01-01 02:36:49	2016-01-01 02:40:31	47667	47668	Non-IFT	2016-01-01
354	20160000002272/1	20160000002272	276	M	Assault	2016-01-01 02:27:28	2016-01-01 02:31:33	2016-01-01 02:58:08	99849	99866	Non-IFT	2016-01-01
355	20160000002276/1	20160000002276	336	F	Trauma (non Vehicular)	2016-01-01 02:27:50	2016-01-01 02:29:29	2016-01-01 02:31:53	25786	25787	IFT	2016-01-01
356	20160000002279/1	20160000002279	276	M	Suicide attempt	2016-01-01 02:28:06	2016-01-01 02:40:39	2016-01-01 03:15:47	64122	64128	Non-IFT	2016-01-01
357	20160000002280/1	20160000002280	252	M	Assault	2016-01-01 02:28:11	2016-01-01 02:31:48	2016-01-01 02:36:24	38836	38838	IFT	2016-01-01
358	20160000002284/1	20160000002284	600	F	Trauma (Vehicular)	2016-01-01 02:28:22	2016-01-01 02:30:04	2016-01-01 02:41:43	43150	43158	IFT	2016-01-01
359	20160000002287/1	20160000002287	0		Acute Abdomen	2016-01-01 02:28:41	2016-01-01 02:31:28	2016-01-01 02:57:57	94416	94420	Non-IFT	2016-01-01
360	20160000002290/1	20160000002290	300	F	Acute Abdomen	2016-01-01 02:28:54	2016-01-01 02:51:44	2016-01-01 03:40:23	31995	32020	Non-IFT	2016-01-01
361	20160000002293/1	20160000002293	720	M	Acute Abdomen	2016-01-01 02:29:14	2016-01-01 02:36:11	2016-01-01 03:18:25	40251	40276	Non-IFT	2016-01-01
362	20160000002304/1	20160000002304	312	M	Trauma (Vehicular)	2016-01-01 02:30:16	2016-01-01 02:34:35	2016-01-01 02:45:19	88378	88384	IFT	2016-01-01
363	20160000002308/1	20160000002308	1	F	Neonatal(upto 1 month)	2016-01-01 02:30:44	2016-01-01 02:37:09	2016-01-01 03:15:55	56238	56280	IFT	2016-01-01
364	20160000002313/1	20160000002313	276	F	Fire/Burns	2016-01-01 02:31:15	2016-01-01 02:38:57	2016-01-01 02:50:54	6742	6752	IFT	2016-01-01
365	20160000002313/2	20160000002313	288	M	Fire/Burns	2016-01-01 02:31:15	2016-01-01 02:38:57	2016-01-01 02:50:54	6742	6752	IFT	2016-01-01
366	20160000002330/1	20160000002330	660	M	Trauma (non Vehicular)	2016-01-01 02:33:05	2016-01-01 02:41:19	2016-01-01 02:45:23	11651	11652	IFT	2016-01-01
367	20160000002340/1	20160000002340	780	M	Respiratory	2016-01-01 02:34:17	2016-01-01 02:42:01	2016-01-01 02:50:34	43272	43273	Non-IFT	2016-01-01
368	20160000002352/1	20160000002352	252	F	Pregnancy related	2016-01-01 02:34:46	2016-01-01 02:38:41	2016-01-01 03:02:38	62929	62938	Non-IFT	2016-01-01
369	20160000002365/1	20160000002365	300	M	Trauma (Vehicular)	2016-01-01 02:35:36	2016-01-01 02:45:13	2016-01-01 02:50:42	13446	13449	Non-IFT	2016-01-01
370	20160000002375/1	20160000002375	720	M	Unconscious	2016-01-01 02:36:16	2016-01-01 02:38:33	2016-01-01 02:49:41	72596	72598	Non-IFT	2016-01-01
371	20160000002378/1	20160000002378	240	F	Pregnancy related	2016-01-01 02:36:25	2016-01-01 02:40:58	2016-01-01 02:49:39	78270	78280	Non-IFT	2016-01-01
372	20160000002382/1	20160000002382	0		Trauma (Vehicular)	2016-01-01 02:36:42	2016-01-01 02:41:06	2016-01-01 02:50:39	72081	72086	Non-IFT	2016-01-01
373	20160000002415/1	20160000002415	300	M	Trauma (Vehicular)	2016-01-01 02:39:20	2016-01-01 02:40:00	2016-01-01 02:46:40	43275	43276	Non-IFT	2016-01-01
374	20160000002421/1	20160000002421	300	F	Acute Abdomen	2016-01-01 02:40:07	2016-01-01 02:44:25	2016-01-01 03:20:34	71211	71230	Non-IFT	2016-01-01
375	20160000002426/1	20160000002426	540	M	Acute Abdomen	2016-01-01 02:40:31	2016-01-01 02:49:46	2016-01-01 03:05:58	60418	60425	Non-IFT	2016-01-01
376	20160000002428/1	20160000002428	336	M	Assault	2016-01-01 02:40:32	2016-01-01 02:42:17	2016-01-01 02:50:29	49464	49466	IFT	2016-01-01
377	20160000002431/1	20160000002431	312	F	Pregnancy related	2016-01-01 02:40:57	2016-01-01 02:44:07	2016-01-01 03:30:47	65276	65292	Non-IFT	2016-01-01
378	20160000002439/1	20160000002439	276	M	Accidental Poisoning	2016-01-01 02:41:36	2016-01-01 02:43:59	2016-01-01 02:57:55	16960	16966	IFT	2016-01-01
379	20160000002448/1	20160000002448	300	F	Pregnancy related	2016-01-01 02:42:31	2016-01-01 02:44:29	2016-01-01 03:00:32	28480	28488	IFT	2016-01-01
380	20160000002453/1	20160000002453	372	F	Pregnancy related	2016-01-01 02:42:54	2016-01-01 02:45:02	2016-01-01 03:00:05	57127	57133	Non-IFT	2016-01-01
381	20160000002454/1	20160000002454	228	M	Trauma (Vehicular)	2016-01-01 02:42:56	2016-01-01 02:44:47	2016-01-01 02:47:11	9476	9477	Non-IFT	2016-01-01
382	20160000002454/2	20160000002454	240	M	Trauma (Vehicular)	2016-01-01 02:42:56	2016-01-01 02:44:47	2016-01-01 02:47:11	9476	9477	Non-IFT	2016-01-01
383	20160000002458/1	20160000002458	0		Acute Abdomen	2016-01-01 02:43:11	2016-01-01 02:52:34	2016-01-01 03:10:22	42458	42465	Non-IFT	2016-01-01
384	20160000002459/1	20160000002459	840	M	Trauma (Vehicular)	2016-01-01 02:43:28	2016-01-01 02:50:29	2016-01-01 03:07:18	20623	20640	IFT	2016-01-01
385	20160000002486/1	20160000002486	696	M	Acute Abdomen	2016-01-01 02:46:55	2016-01-01 02:49:48	2016-01-01 03:00:32	22659	22668	Non-IFT	2016-01-01
386	20160000002489/1	20160000002489	276	F	Pregnancy related	2016-01-01 02:47:02	2016-01-01 02:49:05	2016-01-01 03:08:33	37357	37365	Non-IFT	2016-01-01
387	20160000002490/1	20160000002490	240	M	Trauma (Vehicular)	2016-01-01 02:47:03	2016-01-01 02:49:17	2016-01-01 02:54:22	25159	25160	IFT	2016-01-01
388	20160000002491/1	20160000002491	264	M	Trauma (Vehicular)	2016-01-01 02:47:17	2016-01-01 02:55:34	2016-01-01 03:10:15	98877	98880	Non-IFT	2016-01-01
389	20160000002496/1	20160000002496	288	M	Trauma (Vehicular)	2016-01-01 02:47:42	2016-01-01 02:53:00	2016-01-01 03:00:31	47669	47670	Non-IFT	2016-01-01
390	20160000002501/1	20160000002501	0		Trauma (Vehicular)	2016-01-01 02:48:04	2016-01-01 02:54:42	2016-01-01 02:58:02	16020	16022	Non-IFT	2016-01-01
391	20160000002503/1	20160000002503	588	M	Respiratory	2016-01-01 02:48:21	2016-01-01 03:10:12	2016-01-01 03:30:03	51240	51258	Non-IFT	2016-01-01
392	20160000002506/1	20160000002506	288	M	Trauma (Vehicular)	2016-01-01 02:48:31	2016-01-01 02:55:49	2016-01-01 03:15:57	23755	23759	Non-IFT	2016-01-01
393	20160000002507/1	20160000002507	288	M	Assault	2016-01-01 02:48:34	2016-01-01 02:53:40	2016-01-01 02:57:28	54739	54741	IFT	2016-01-01
394	20160000002521/1	20160000002521	360	M	Trauma (Vehicular)	2016-01-01 02:50:06	2016-01-01 02:56:18	2016-01-01 03:25:02	81304	81317	IFT	2016-01-01
395	20160000002524/1	20160000002524	660	M	Trauma (non Vehicular)	2016-01-01 02:50:14	2016-01-01 03:03:45	2016-01-01 03:25:47	55285	55298	Non-IFT	2016-01-01
396	20160000002529/1	20160000002529	348	F	Pregnancy related	2016-01-01 02:50:41	2016-01-01 02:53:57	2016-01-01 03:20:10	67906	67921	Non-IFT	2016-01-01
397	20160000002532/1	20160000002532	336	M	Trauma (Vehicular)	2016-01-01 02:50:52	2016-01-01 03:30:05	2016-01-01 03:55:59	41835	41856	IFT	2016-01-01
398	20160000002545/1	20160000002545	768	F	Cardiac/Cardio Vascular	2016-01-01 02:52:39	2016-01-01 02:56:54	2016-01-01 03:22:18	12566	12574	Non-IFT	2016-01-01
399	20160000002550/1	20160000002550	228	M	Trauma (Vehicular)	2016-01-01 02:53:08	2016-01-01 02:54:55	2016-01-01 02:57:18	95763	95764	Non-IFT	2016-01-01
400	20160000002554/1	20160000002554	0		Respiratory	2016-01-01 02:53:39	2016-01-01 02:58:29	2016-01-01 03:25:03	83302	83319	Non-IFT	2016-01-01
401	20160000002564/1	20160000002564	444	M	Trauma (Vehicular)	2016-01-01 02:54:25	2016-01-01 02:57:48	2016-01-01 03:07:13	17044	17049	Non-IFT	2016-01-01
402	20160000002572/1	20160000002572	264	F	Pregnancy related	2016-01-01 02:55:25	2016-01-01 02:57:24	2016-01-01 03:25:01	56237	56247	Non-IFT	2016-01-01
403	20160000002575/1	20160000002575	0	M	Neonatal(upto 1 month)	2016-01-01 02:55:49	2016-01-01 03:04:03	2016-01-01 03:16:21	32926	32934	Non-IFT	2016-01-01
404	20160000002593/1	20160000002593	216	M	Trauma (non Vehicular)	2016-01-01 02:57:55	2016-01-01 03:03:28	2016-01-01 03:35:55	10267	10275	IFT	2016-01-01
405	20160000002599/1	20160000002599	0		Epilepsy	2016-01-01 02:58:24	2016-01-01 03:03:00	2016-01-01 03:10:38	19789	19790	Non-IFT	2016-01-01
406	20160000002602/1	20160000002602	0		Respiratory	2016-01-01 02:59:22	2016-01-01 03:01:57	2016-01-01 03:19:33	12316	12322	Non-IFT	2016-01-01
407	20160000002609/1	20160000002609	0		Assault	2016-01-01 03:00:29	2016-01-01 03:04:32	2016-01-01 03:39:53	72593	72610	Non-IFT	2016-01-01
408	20160000002611/1	20160000002611	216	M	Trauma (Vehicular)	2016-01-01 03:00:38	2016-01-01 03:02:26	2016-01-01 03:05:44	50358	50359	IFT	2016-01-01
409	20160000002613/1	20160000002613	324	M	Trauma (Vehicular)	2016-01-01 03:00:43	2016-01-01 03:53:23	2016-01-01 04:00:05	16125	16150	IFT	2016-01-01
410	20160000002614/1	20160000002614	660	F	Unconscious	2016-01-01 03:00:44	2016-01-01 03:04:45	2016-01-01 03:14:22	45610	45614	Non-IFT	2016-01-01
411	20160000002617/1	20160000002617	312	M	Trauma (Vehicular)	2016-01-01 03:00:59	2016-01-01 03:04:38	2016-01-02 03:13:42	25058	25062	Non-IFT	2016-01-01
412	20160000002619/1	20160000002619	372	F	Acute Abdomen	2016-01-01 03:01:02	2016-01-01 03:03:23	2016-01-01 03:18:08	94530	94538	Non-IFT	2016-01-01
413	20160000002624/1	20160000002624	288	M	Accidental Poisoning	2016-01-01 03:01:35	2016-01-01 03:11:31	2016-01-01 03:33:46	39124	39143	Non-IFT	2016-01-01
414	20160000002630/1	20160000002630	456	M	Trauma (Vehicular)	2016-01-01 03:02:00	2016-01-01 03:02:48	2016-01-01 03:08:11	41932	41937	Non-IFT	2016-01-01
415	20160000002631/1	20160000002631	348	M	Assault	2016-01-01 03:02:09	2016-01-01 03:05:06	2016-01-01 03:11:17	16169	16171	Non-IFT	2016-01-01
416	20160000002644/1	20160000002644	276	M	Trauma (Vehicular)	2016-01-01 03:03:37	2016-01-01 03:08:40	2016-01-01 03:15:10	95850	95852	Non-IFT	2016-01-01
417	20160000002649/1	20160000002649	240	M	Assault	2016-01-01 03:04:11	2016-01-01 03:07:22	2016-01-01 03:14:00	99613	99616	Non-IFT	2016-01-01
418	20160000002656/1	20160000002656	0		Trauma (Vehicular)	2016-01-01 03:04:40	2016-01-01 03:08:37	2016-01-01 03:30:42	99515	99530	Non-IFT	2016-01-01
419	20160000002664/1	20160000002664	300	M	Trauma (Vehicular)	2016-01-01 03:04:58	2016-01-01 03:08:53	2016-01-01 03:40:12	47981	47995	Non-IFT	2016-01-01
420	20160000002664/2	20160000002664	420	M	Trauma (Vehicular)	2016-01-01 03:04:58	2016-01-01 03:08:53	2016-01-01 03:40:12	47981	47995	Non-IFT	2016-01-01
421	20160000002673/1	20160000002673	840	F	Respiratory	2016-01-01 03:05:32	2016-01-01 03:11:14	2016-01-01 03:23:24	5278	5282	Non-IFT	2016-01-01
422	20160000002678/1	20160000002678	372	F	Pregnancy related	2016-01-01 03:06:03	2016-01-01 03:10:00	2016-01-01 03:13:50	33297	33298	IFT	2016-01-01
423	20160000002682/1	20160000002682	396	F	Respiratory	2016-01-01 03:06:26	2016-01-01 03:09:32	2016-01-01 03:25:42	34181	34187	Non-IFT	2016-01-01
424	20160000002687/1	20160000002687	480	M	Fevers / Infections	2016-01-01 03:06:42	2016-01-01 03:26:21	2016-01-01 04:00:02	21763	21785	Non-IFT	2016-01-01
425	20160000002691/1	20160000002691	348	F	Pregnancy related	2016-01-01 03:07:04	2016-01-01 03:10:50	2016-01-01 03:45:58	5154	5164	IFT	2016-01-01
426	20160000002706/1	20160000002706	780	F	Diabetes	2016-01-01 03:08:44	2016-01-01 03:11:18	2016-01-01 04:30:22	16549	16595	IFT	2016-01-01
427	20160000002707/1	20160000002707	0		Assault	2016-01-01 03:08:56	2016-01-01 03:16:58	2016-01-01 03:28:35	13391	13401	Non-IFT	2016-01-01
428	20160000002734/1	20160000002734	192	M	Fire/Burns	2016-01-01 03:13:04	2016-01-01 03:24:54	2016-01-01 03:33:32	36604	36610	Non-IFT	2016-01-01
429	20160000002734/2	20160000002734	168	M	Fire/Burns	2016-01-01 03:13:04	2016-01-01 03:24:54	2016-01-01 03:33:32	36604	36610	Non-IFT	2016-01-01
430	20160000002736/1	20160000002736	252	F	Pregnancy related	2016-01-01 03:13:15	2016-01-01 03:17:34	2016-01-01 03:58:26	76363	76364	IFT	2016-01-01
431	20160000002738/1	20160000002738	0		Trauma (Vehicular)	2016-01-01 03:13:23	2016-01-01 03:16:02	2016-01-01 03:26:53	62237	62241	Non-IFT	2016-01-01
432	20160000002746/1	20160000002746	240	M	Trauma (Vehicular)	2016-01-01 03:14:28	2016-01-01 03:16:28	2016-01-01 03:18:29	43275	43276	Non-IFT	2016-01-01
433	20160000002746/2	20160000002746	228	M	Trauma (Vehicular)	2016-01-01 03:14:28	2016-01-01 03:16:28	2016-01-01 03:18:29	43275	43276	Non-IFT	2016-01-01
434	20160000002754/1	20160000002754	480	F	Cardiac/Cardio Vascular	2016-01-01 03:16:02	2016-01-01 03:23:46	2016-01-01 04:06:16	47172	47193	Non-IFT	2016-01-01
435	20160000002763/1	20160000002763	576	M	Acute Abdomen	2016-01-01 03:17:32	2016-01-01 03:19:15	2016-01-01 03:21:29	16384	16385	IFT	2016-01-01
436	20160000002764/1	20160000002764	468	M	Assault	2016-01-01 03:17:43	2016-01-01 03:36:12	2016-01-01 03:50:12	14445	14450	IFT	2016-01-01
437	20160000002766/1	20160000002766	600	F	Cardiac/Cardio Vascular	2016-01-01 03:17:54	2016-01-01 03:27:11	2016-01-01 03:57:23	87749	87783	Non-IFT	2016-01-01
438	20160000002773/1	20160000002773	540	F	Unconscious	2016-01-01 03:18:24	2016-01-01 03:25:12	2016-01-01 03:59:35	61413	61423	Non-IFT	2016-01-01
439	20160000002775/1	20160000002775	300	M	Assault	2016-01-01 03:18:51	2016-01-01 04:05:09	2016-01-01 05:10:57	30655	30674	Non-IFT	2016-01-01
440	20160000002785/1	20160000002785	744	M	Respiratory	2016-01-01 03:20:59	2016-01-01 03:23:54	2016-01-01 03:26:09	18624	18625	Non-IFT	2016-01-01
441	20160000002789/1	20160000002789	300	M	Trauma (Vehicular)	2016-01-01 03:21:31	2016-01-01 03:22:47	2016-01-01 03:25:30	38090	38091	Non-IFT	2016-01-01
442	20160000002792/1	20160000002792	312	M	Trauma (Vehicular)	2016-01-01 03:22:05	2016-01-01 03:22:58	2016-01-01 03:26:21	85055	85056	Non-IFT	2016-01-01
443	20160000002794/1	20160000002794	324	M	Trauma (Vehicular)	2016-01-01 03:22:51	2016-01-01 03:26:35	2016-01-01 03:34:33	92413	92420	Non-IFT	2016-01-01
444	20160000002798/1	20160000002798	360	M	Trauma (Vehicular)	2016-01-01 03:23:54	2016-01-01 03:27:07	2016-01-01 03:37:47	21786	21791	Non-IFT	2016-01-01
445	20160000002804/1	20160000002804	840	M	Respiratory	2016-01-01 03:24:21	2016-01-01 03:28:57	2016-01-01 03:43:54	17444	17454	Non-IFT	2016-01-01
446	20160000002814/1	20160000002814	600	F	Acute Abdomen	2016-01-01 03:25:40	2016-01-01 03:32:04	2016-01-01 03:42:49	76510	76516	Non-IFT	2016-01-01
447	20160000002816/1	20160000002816	840	F	Fevers / Infections	2016-01-01 03:25:55	2016-01-01 03:27:24	2016-01-01 03:29:13	22296	22297	Non-IFT	2016-01-01
448	20160000002819/1	20160000002819	264	F	Pregnancy related	2016-01-01 03:26:49	2016-01-01 03:29:05	2016-01-01 03:45:56	43463	43474	IFT	2016-01-01
449	20160000002822/1	20160000002822	252	F	Pregnancy related	2016-01-01 03:27:08	2016-01-01 03:29:47	2016-01-01 04:02:25	21497	21515	IFT	2016-01-01
450	20160000002826/1	20160000002826	276	F	Pregnancy related	2016-01-01 03:27:51	2016-01-01 03:35:24	2016-01-01 03:45:46	65706	65711	Non-IFT	2016-01-01
451	20160000002830/1	20160000002830	0		Unconscious	2016-01-01 03:28:14	2016-01-01 03:41:10	2016-01-01 03:45:00	43277	43278	Non-IFT	2016-01-01
452	20160000002831/1	20160000002831	96	M	Epilepsy	2016-01-01 03:28:28	2016-01-01 03:31:28	2016-01-01 03:55:46	41305	41316	Non-IFT	2016-01-01
453	20160000002833/1	20160000002833	660	F	Cardiac/Cardio Vascular	2016-01-01 03:28:43	2016-01-01 03:29:49	2016-01-01 03:32:46	38096	38097	IFT	2016-01-01
454	20160000002842/1	20160000002842	264	F	Pregnancy related	2016-01-01 03:30:52	2016-01-01 03:32:54	2016-01-01 03:50:14	30817	30829	IFT	2016-01-01
455	20160000002843/1	20160000002843	360	F	Acute Abdomen	2016-01-01 03:30:59	2016-01-01 03:33:40	2016-01-01 03:48:04	70089	70095	Non-IFT	2016-01-01
456	20160000002853/1	20160000002853	0		Trauma (Vehicular)	2016-01-01 03:32:32	2016-01-01 03:35:25	2016-01-01 03:56:51	43593	43603	Non-IFT	2016-01-01
457	20160000002854/1	20160000002854	288	M	Trauma (Vehicular)	2016-01-01 03:32:36	2016-01-01 03:33:27	2016-01-01 03:37:52	47672	47673	Non-IFT	2016-01-01
458	20160000002857/1	20160000002857	240	M	Trauma (Vehicular)	2016-01-01 03:32:45	2016-01-01 03:36:03	2016-01-01 03:49:51	47915	47920	Non-IFT	2016-01-01
459	20160000002858/1	20160000002858	336	M	Fire/Burns	2016-01-01 03:32:50	2016-01-01 04:11:32	2016-01-01 04:13:54	71664	71665	IFT	2016-01-01
460	20160000002869/1	20160000002869	300	F	Pregnancy related	2016-01-01 03:34:39	2016-01-01 03:36:59	2016-01-01 04:00:12	46787	46799	IFT	2016-01-01
461	20160000002871/1	20160000002871	240	M	Trauma (non Vehicular)	2016-01-01 03:34:49	2016-01-01 04:05:44	2016-01-01 04:07:16	62244	62248	IFT	2016-01-01
462	20160000002875/1	20160000002875	0		Unconscious	2016-01-01 03:35:51	2016-01-01 03:38:17	2016-01-01 03:45:15	90179	90181	Non-IFT	2016-01-01
463	20160000002876/1	20160000002876	0		Trauma (Vehicular)	2016-01-01 03:35:53	2016-01-01 03:38:09	2016-01-01 03:39:45	30653	30654	Non-IFT	2016-01-01
464	20160000002878/1	20160000002878	288	F	Pregnancy related	2016-01-01 03:36:09	2016-01-01 03:38:39	2016-01-01 04:40:59	58344	58373	Non-IFT	2016-01-01
465	20160000002880/1	20160000002880	264	F	Pregnancy related	2016-01-01 03:36:40	2016-01-01 03:48:54	2016-01-01 04:20:28	71521	71540	Non-IFT	2016-01-01
466	20160000002889/1	20160000002889	0		Trauma (Vehicular)	2016-01-01 03:37:52	2016-01-01 04:12:43	2016-01-01 04:14:25	13402	13403	Non-IFT	2016-01-01
467	20160000002896/1	20160000002896	0		Trauma (Vehicular)	2016-01-01 03:38:29	2016-01-01 03:40:08	2016-01-01 03:49:01	98363	98364	Non-IFT	2016-01-01
468	20160000002901/1	20160000002901	252	M	Accidental Poisoning	2016-01-01 03:39:05	2016-01-01 03:41:20	2016-01-01 03:52:48	70220	70224	Non-IFT	2016-01-01
469	20160000002906/1	20160000002906	312	M	Trauma (Vehicular)	2016-01-01 03:40:21	2016-01-01 03:43:00	2016-01-01 03:53:48	27737	27739	Non-IFT	2016-01-01
470	20160000002909/1	20160000002909	0		Trauma (Vehicular)	2016-01-01 03:40:37	2016-01-01 03:46:16	2016-01-01 04:05:04	9547	9552	Non-IFT	2016-01-01
471	20160000002911/1	20160000002911	240	F	Pregnancy related	2016-01-01 03:41:11	2016-01-01 03:48:11	2016-01-01 04:25:49	88649	88666	Non-IFT	2016-01-01
472	20160000002917/1	20160000002917	276	F	Pregnancy related	2016-01-01 03:42:42	2016-01-01 04:13:10	2016-01-01 05:02:49	51839	51883	Non-IFT	2016-01-01
473	20160000002921/1	20160000002921	216	M	Trauma (Vehicular)	2016-01-01 03:44:51	2016-01-01 03:45:34	2016-01-01 03:55:21	43277	43278	Non-IFT	2016-01-01
474	20160000002922/1	20160000002922	432	M	Cardiac/Cardio Vascular	2016-01-01 03:45:07	2016-01-01 03:51:31	2016-01-01 04:30:47	69205	69222	Non-IFT	2016-01-01
475	20160000002932/1	20160000002932	0		Unconscious	2016-01-01 03:47:16	2016-01-01 03:50:51	2016-01-01 04:05:15	56128	56140	Non-IFT	2016-01-01
476	20160000002933/1	20160000002933	0		Trauma (Vehicular)	2016-01-01 03:47:23	2016-01-01 03:52:18	2016-01-01 04:05:40	99996	100001	Non-IFT	2016-01-01
477	20160000002934/1	20160000002934	240	F	Pregnancy related	2016-01-01 03:48:01	2016-01-01 03:49:34	2016-01-01 03:51:54	67424	67425	IFT	2016-01-01
478	20160000002936/1	20160000002936	756	M	Stroke/CerebroVascular Accidents	2016-01-01 03:48:02	2016-01-01 03:49:12	2016-01-01 03:51:35	36168	36169	IFT	2016-01-01
479	20160000002937/1	20160000002937	780	M	Acute Abdomen	2016-01-01 03:48:09	2016-01-01 03:54:52	2016-01-01 04:21:15	78386	78399	Non-IFT	2016-01-01
480	20160000002941/1	20160000002941	252	M	Trauma (Vehicular)	2016-01-01 03:49:42	2016-01-01 03:50:16	2016-01-01 03:52:23	91843	91846	IFT	2016-01-01
481	20160000002949/1	20160000002949	264	F	Pregnancy related	2016-01-01 03:51:13	2016-01-01 03:54:29	2016-01-01 03:56:16	59962	59963	IFT	2016-01-01
482	20160000002955/1	20160000002955	240	F	Pregnancy related	2016-01-01 03:52:21	2016-01-01 03:54:18	2016-01-01 04:04:19	17563	17569	Non-IFT	2016-01-01
483	20160000002960/1	20160000002960	480	M	Trauma (Vehicular)	2016-01-01 03:53:37	2016-01-01 03:56:45	2016-01-01 04:01:15	11193	11195	Non-IFT	2016-01-01
484	20160000002966/1	20160000002966	480	M	Respiratory	2016-01-01 03:55:25	2016-01-01 04:28:14	2016-01-01 04:45:25	43279	43280	Non-IFT	2016-01-01
485	20160000002973/1	20160000002973	720	M	Diabetes	2016-01-01 03:56:45	2016-01-01 03:59:35	2016-01-01 04:35:42	94018	94036	Non-IFT	2016-01-01
486	20160000002976/1	20160000002976	264	M	Trauma (Vehicular)	2016-01-01 03:57:08	2016-01-01 04:02:47	2016-01-01 04:47:26	43383	43385	IFT	2016-01-01
487	20160000002978/1	20160000002978	216	M	Trauma (Vehicular)	2016-01-01 03:57:44	2016-01-01 04:03:00	2016-01-01 04:10:00	59023	59024	Non-IFT	2016-01-01
488	20160000002978/2	20160000002978	324	M	Trauma (Vehicular)	2016-01-01 03:57:44	2016-01-01 04:03:00	2016-01-01 04:10:00	59023	59024	Non-IFT	2016-01-01
489	20160000002985/1	20160000002985	264	F	Pregnancy related	2016-01-01 03:59:41	2016-01-01 04:01:41	2016-01-01 04:04:24	32809	32810	IFT	2016-01-01
490	20160000002990/1	20160000002990	0		Cardiac/Cardio Vascular	2016-01-01 04:00:45	2016-01-01 04:02:53	2016-01-01 04:08:01	16367	16369	Non-IFT	2016-01-01
491	20160000002998/1	20160000002998	252	F	Pregnancy related	2016-01-01 04:02:16	2016-01-01 04:04:59	2016-01-01 04:07:21	53142	53143	IFT	2016-01-01
492	20160000003002/1	20160000003002	168	M	Trauma (Vehicular)	2016-01-01 04:02:48	2016-01-01 04:04:15	2016-01-01 04:15:26	69526	69533	Non-IFT	2016-01-01
493	20160000003007/1	20160000003007	456	F	Cardiac/Cardio Vascular	2016-01-01 04:03:30	2016-01-01 04:15:29	2016-01-01 04:46:34	29735	29747	Non-IFT	2016-01-01
494	20160000003008/1	20160000003008	60	M	Trauma (non Vehicular)	2016-01-01 04:03:51	2016-01-01 04:10:05	2016-01-01 04:30:42	43828	43842	Non-IFT	2016-01-01
495	20160000003010/1	20160000003010	804	F	Respiratory	2016-01-01 04:03:55	2016-01-01 04:07:37	2016-01-01 04:16:13	44161	44165	Non-IFT	2016-01-01
496	20160000003013/1	20160000003013	0		Trauma (Vehicular)	2016-01-01 04:04:26	2016-01-01 04:10:46	2016-01-01 04:23:48	83784	83792	Non-IFT	2016-01-01
497	20160000003020/1	20160000003020	1020	F	Respiratory	2016-01-01 04:05:17	2016-01-01 04:07:03	2016-01-01 04:21:19	93974	93980	Non-IFT	2016-01-01
498	20160000003027/1	20160000003027	264	M	Trauma (Vehicular)	2016-01-01 04:06:46	2016-01-01 04:21:23	2016-01-01 04:50:40	43689	43701	IFT	2016-01-01
499	20160000003031/1	20160000003031	216	F	Acute Abdomen	2016-01-01 04:07:16	2016-01-01 04:10:16	2016-01-01 04:50:47	6275	6294	Non-IFT	2016-01-01
500	20160000003035/1	20160000003035	0		Trauma (Vehicular)	2016-01-01 04:07:55	2016-01-01 04:33:52	2016-01-01 04:45:47	85059	85060	Non-IFT	2016-01-01
501	20160000003037/1	20160000003037	348	M	Trauma (non Vehicular)	2016-01-01 04:08:04	2016-01-01 04:14:02	2016-01-01 04:32:34	52724	52734	Non-IFT	2016-01-01
502	20160000003043/1	20160000003043	312	M	Trauma (Vehicular)	2016-01-01 04:08:42	2016-01-01 04:13:10	2016-01-01 04:22:09	42320	42323	Non-IFT	2016-01-01
503	20160000003046/1	20160000003046	228	M	Trauma (Vehicular)	2016-01-01 04:09:16	2016-01-01 04:15:01	2016-01-01 04:23:04	32850	32853	IFT	2016-01-01
504	20160000003051/1	20160000003051	348	F	Pregnancy related	2016-01-01 04:10:40	2016-01-01 04:13:16	2016-01-01 04:40:01	14971	14983	IFT	2016-01-01
505	20160000003053/1	20160000003053	240	M	Trauma (Vehicular)	2016-01-01 04:10:53	2016-01-01 04:13:44	2016-01-01 04:30:43	19537	19538	Non-IFT	2016-01-01
506	20160000003054/1	20160000003054	324	F	Pregnancy related	2016-01-01 04:11:07	2016-01-01 04:50:22	2016-01-01 04:54:16	54143	54165	IFT	2016-01-01
507	20160000003055/1	20160000003055	240	F	Fire/Burns	2016-01-01 04:11:08	2016-01-01 04:42:54	2016-01-01 04:59:31	7061	7063	Non-IFT	2016-01-01
508	20160000003061/1	20160000003061	228	F	Pregnancy related	2016-01-01 04:12:41	2016-01-01 04:14:54	2016-01-01 04:16:22	78307	78308	IFT	2016-01-01
509	20160000003063/1	20160000003063	300	M	Trauma (Vehicular)	2016-01-01 04:12:51	2016-01-01 04:17:04	2016-01-01 04:20:54	8	9	Non-IFT	2016-01-01
510	20160000003086/1	20160000003086	264	F	Pregnancy related	2016-01-01 04:18:54	2016-01-01 04:22:18	2016-01-01 04:51:48	47453	47469	Non-IFT	2016-01-01
511	20160000003089/1	20160000003089	288	F	Pregnancy related	2016-01-01 04:20:08	2016-01-01 04:50:34	2016-01-01 04:55:28	43361	43370	IFT	2016-01-01
512	20160000003093/1	20160000003093	288	F	Pregnancy related	2016-01-01 04:20:47	2016-01-01 04:34:54	2016-01-01 04:36:40	5087	5088	IFT	2016-01-01
513	20160000003094/1	20160000003094	660	M	Respiratory	2016-01-01 04:20:51	2016-01-01 04:42:12	2016-01-01 05:05:01	34544	34556	Non-IFT	2016-01-01
514	20160000003096/1	20160000003096	192	M	Acute Abdomen	2016-01-01 04:21:29	2016-01-01 04:27:39	2016-01-01 04:59:07	16748	16766	Non-IFT	2016-01-01
515	20160000003100/1	20160000003100	312	F	Pregnancy related	2016-01-01 04:22:16	2016-01-01 04:26:44	2016-01-01 05:00:31	53828	53842	Non-IFT	2016-01-01
516	20160000003102/1	20160000003102	480	M	Trauma (Vehicular)	2016-01-01 04:22:26	2016-01-01 04:37:48	2016-01-01 05:30:01	36524	36550	Non-IFT	2016-01-01
517	20160000003103/1	20160000003103	300	F	Pregnancy related	2016-01-01 04:22:41	2016-01-01 04:27:22	2016-01-01 05:38:18	50891	50911	Non-IFT	2016-01-01
518	20160000003106/1	20160000003106	300	M	Trauma (Vehicular)	2016-01-01 04:23:14	2016-01-01 04:31:00	2016-01-01 05:00:58	98365	98366	Non-IFT	2016-01-01
519	20160000003111/1	20160000003111	348	F	Pregnancy related	2016-01-01 04:24:35	2016-01-01 04:26:53	2016-01-01 04:28:30	67941	67942	IFT	2016-01-01
520	20160000003115/1	20160000003115	0		Assault	2016-01-01 04:25:10	2016-01-01 04:30:11	2016-01-01 04:44:39	80770	80771	Non-IFT	2016-01-01
521	20160000003126/1	20160000003126	240	F	Trauma (Vehicular)	2016-01-01 04:27:52	2016-01-01 04:29:28	2016-01-01 04:40:05	5252	5257	Non-IFT	2016-01-01
522	20160000003126/2	20160000003126	456	F	Trauma (Vehicular)	2016-01-01 04:27:52	2016-01-01 04:29:28	2016-01-01 04:40:05	5252	5257	Non-IFT	2016-01-01
523	20160000003142/1	20160000003142	228	M	Trauma (Vehicular)	2016-01-01 04:30:03	2016-01-01 04:47:09	2016-01-01 04:49:26	23766	23767	IFT	2016-01-01
524	20160000003148/1	20160000003148	744	M	Unconscious	2016-01-01 04:30:51	2016-01-01 04:33:08	2016-01-01 04:45:17	37373	37379	Non-IFT	2016-01-01
525	20160000003156/1	20160000003156	252	M	Trauma (Vehicular)	2016-01-01 04:32:28	2016-01-01 04:37:16	2016-01-01 04:46:37	73529	73533	IFT	2016-01-01
526	20160000003161/1	20160000003161	288	M	Accidental Poisoning	2016-01-01 04:33:45	2016-01-01 04:36:03	2016-01-01 04:39:26	70242	70243	IFT	2016-01-01
527	20160000003170/1	20160000003170	360	M	Trauma (Vehicular)	2016-01-01 04:35:30	2016-01-01 04:41:05	2016-01-01 04:52:20	88389	88390	IFT	2016-01-01
528	20160000003173/1	20160000003173	420	M	Cardiac/Cardio Vascular	2016-01-01 04:36:26	2016-01-01 05:04:16	2016-01-01 05:45:36	7090	7110	Non-IFT	2016-01-01
529	20160000003174/1	20160000003174	288	F	Pregnancy related	2016-01-01 04:36:32	2016-01-01 04:41:19	2016-01-01 05:11:02	51404	51424	Non-IFT	2016-01-01
530	20160000003185/1	20160000003185	276	F	Pregnancy related	2016-01-01 04:38:43	2016-01-01 04:49:12	2016-01-01 05:15:55	40233	40247	Non-IFT	2016-01-01
531	20160000003187/1	20160000003187	600	M	Diabetes	2016-01-01 04:39:18	2016-01-01 04:43:26	2016-01-01 04:46:41	37089	37090	IFT	2016-01-01
532	20160000003192/1	20160000003192	396	M	Fevers / Infections	2016-01-01 04:41:49	2016-01-01 04:46:33	2016-01-01 04:58:54	98888	98890	Non-IFT	2016-01-01
533	20160000003196/1	20160000003196	480	F	Trauma (Vehicular)	2016-01-01 04:42:15	2016-01-01 05:16:39	2016-01-01 05:27:56	14454	14458	IFT	2016-01-01
534	20160000003203/1	20160000003203	420	F	Pregnancy related	2016-01-01 04:44:39	2016-01-01 04:48:55	2016-01-01 04:56:31	38128	38130	Non-IFT	2016-01-01
535	20160000003204/1	20160000003204	600	F	Acute Abdomen	2016-01-01 04:44:53	2016-01-01 04:50:05	2016-01-01 05:38:05	41028	41053	Non-IFT	2016-01-01
536	20160000003206/1	20160000003206	360	M	Trauma (Vehicular)	2016-01-01 04:45:32	2016-01-01 05:21:01	2016-01-01 05:23:48	5950	5958	Non-IFT	2016-01-01
537	20160000003211/1	20160000003211	360	F	Pregnancy related	2016-01-01 04:47:13	2016-01-01 04:56:12	2016-01-01 05:38:58	66706	66718	Non-IFT	2016-01-01
538	20160000003216/1	20160000003216	0		Pregnancy related	2016-01-01 04:48:39	2016-01-01 04:53:02	2016-01-01 04:54:14	15008	15009	Non-IFT	2016-01-01
539	20160000003217/1	20160000003217	204	M	Assault	2016-01-01 04:48:44	2016-01-01 04:52:27	2016-01-01 05:25:59	62980	62997	Non-IFT	2016-01-01
540	20160000003222/1	20160000003222	264	M	Trauma (Vehicular)	2016-01-01 04:49:17	2016-01-01 04:52:47	2016-01-01 05:15:26	45324	45326	IFT	2016-01-01
541	20160000003223/1	20160000003223	0		Acute Abdomen	2016-01-01 04:49:26	2016-01-01 04:55:19	2016-01-01 05:40:42	92872	92895	Non-IFT	2016-01-01
542	20160000003227/1	20160000003227	372	F	Acute Abdomen	2016-01-01 04:50:23	2016-01-01 04:54:33	2016-01-01 05:35:46	23853	23873	Non-IFT	2016-01-01
543	20160000003228/1	20160000003228	420	M	Trauma (Vehicular)	2016-01-01 04:50:38	2016-01-01 04:59:07	2016-01-01 05:12:23	80772	80780	Non-IFT	2016-01-01
544	20160000003228/2	20160000003228	408	M	Trauma (Vehicular)	2016-01-01 04:50:38	2016-01-01 04:59:07	2016-01-01 05:12:23	80772	80780	Non-IFT	2016-01-01
545	20160000003228/3	20160000003228	600	M	Trauma (Vehicular)	2016-01-01 04:50:38	2016-01-01 04:59:07	2016-01-01 05:12:23	80772	80780	Non-IFT	2016-01-01
546	20160000003228/4	20160000003228	156	M	Trauma (Vehicular)	2016-01-01 04:50:38	2016-01-01 04:59:07	2016-01-01 05:12:23	80772	80780	Non-IFT	2016-01-01
547	20160000003233/1	20160000003233	312	F	Pregnancy related	2016-01-01 04:52:00	2016-01-01 05:02:12	2016-01-01 06:15:36	69101	69123	Non-IFT	2016-01-01
548	20160000003233/2	20160000003233	1	M	Pregnancy related	2016-01-01 04:52:00	2016-01-01 05:02:12	2016-01-01 06:15:36	69101	69123	Non-IFT	2016-01-01
549	20160000003236/1	20160000003236	780	M	Fevers / Infections	2016-01-01 04:52:53	2016-01-01 04:59:07	2016-01-01 05:02:22	11130	11131	IFT	2016-01-01
550	20160000003238/1	20160000003238	444	M	Trauma (Vehicular)	2016-01-01 04:53:16	2016-01-01 04:55:32	2016-01-01 05:20:09	74940	74949	Non-IFT	2016-01-01
551	20160000003239/1	20160000003239	540	M	Trauma (Vehicular)	2016-01-01 04:53:21	2016-01-01 05:02:53	2016-01-01 05:10:09	18108	18113	Non-IFT	2016-01-01
552	20160000003241/1	20160000003241	360	M	Acute Abdomen	2016-01-01 04:54:48	2016-01-01 04:57:48	2016-01-01 05:30:06	83800	83818	Non-IFT	2016-01-01
553	20160000003249/1	20160000003249	336	F	Pregnancy related	2016-01-01 04:56:16	2016-01-01 05:10:02	2016-01-01 05:35:29	85132	85149	Non-IFT	2016-01-01
554	20160000003249/2	20160000003249	1	F	Pregnancy related	2016-01-01 04:56:16	2016-01-01 05:10:02	2016-01-01 05:35:29	85132	85149	Non-IFT	2016-01-01
555	20160000003262/1	20160000003262	600	F	Cardiac/Cardio Vascular	2016-01-01 04:58:19	2016-01-01 05:05:41	2016-01-01 06:15:20	61210	61252	Non-IFT	2016-01-01
556	20160000003272/1	20160000003272	348	M	Trauma (Vehicular)	2016-01-01 04:59:38	2016-01-01 05:01:15	2016-01-01 05:04:40	61634	61635	Non-IFT	2016-01-01
557	20160000003272/2	20160000003272	228	F	Trauma (Vehicular)	2016-01-01 04:59:38	2016-01-01 05:01:15	2016-01-01 05:04:40	61634	61635	Non-IFT	2016-01-01
558	20160000003274/1	20160000003274	0		Unconscious	2016-01-01 05:00:06	2016-01-01 05:04:56	2016-01-01 05:10:09	64152	64155	Non-IFT	2016-01-01
559	20160000003276/1	20160000003276	252	F	Pregnancy related	2016-01-01 05:00:31	2016-01-01 05:03:33	2016-01-01 05:06:14	22883	22884	IFT	2016-01-01
560	20160000003278/1	20160000003278	216	M	Trauma (Vehicular)	2016-01-01 05:00:47	2016-01-01 05:02:51	2016-01-01 05:04:28	43383	43385	IFT	2016-01-01
561	20160000003282/1	20160000003282	0		Pregnancy related	2016-01-01 05:01:40	2016-01-01 05:13:42	2016-01-01 05:15:21	37582	37583	Non-IFT	2016-01-01
562	20160000003289/1	20160000003289	0		Acute Abdomen	2016-01-01 05:03:19	2016-01-01 05:14:22	2016-01-01 05:21:16	20848	20851	Non-IFT	2016-01-01
563	20160000003304/1	20160000003304	228	M	Trauma (Vehicular)	2016-01-01 05:06:51	2016-01-01 05:08:50	2016-01-01 05:15:38	95763	95764	Non-IFT	2016-01-01
564	20160000003305/1	20160000003305	240	F	Trauma (Vehicular)	2016-01-01 05:06:56	2016-01-01 05:15:00	2016-01-01 05:29:21	22110	22116	IFT	2016-01-01
565	20160000003307/1	20160000003307	600	M	Acute Abdomen	2016-01-01 05:08:06	2016-01-01 05:15:38	2016-01-01 05:20:44	99993	99996	Non-IFT	2016-01-01
566	20160000003310/1	20160000003310	312	M	Trauma (Vehicular)	2016-01-01 05:08:32	2016-01-01 05:21:09	2016-01-01 05:35:01	51616	51622	IFT	2016-01-01
567	20160000003316/1	20160000003316	636	F	Trauma (Vehicular)	2016-01-01 05:09:28	2016-01-01 05:14:34	2016-01-01 05:21:07	22334	22340	Non-IFT	2016-01-01
568	20160000003317/1	20160000003317	216	M	Trauma (non Vehicular)	2016-01-01 05:09:34	2016-01-01 05:12:55	2016-01-01 05:15:11	85061	85062	IFT	2016-01-01
569	20160000003319/1	20160000003319	660	F	Respiratory	2016-01-01 05:10:26	2016-01-01 05:12:31	2016-01-01 05:20:31	62646	62647	Non-IFT	2016-01-01
570	20160000003324/1	20160000003324	240	F	Pregnancy related	2016-01-01 05:12:16	2016-01-01 05:16:16	2016-01-01 05:55:23	89447	89475	Non-IFT	2016-01-01
571	20160000003325/1	20160000003325	840	F	Acute Abdomen	2016-01-01 05:12:54	2016-01-01 05:22:28	2016-01-01 06:40:49	36880	36914	IFT	2016-01-01
572	20160000003326/1	20160000003326	288	F	Pregnancy related	2016-01-01 05:13:03	2016-01-01 05:14:53	2016-01-01 05:45:37	65311	65323	Non-IFT	2016-01-01
573	20160000003331/1	20160000003331	456	M	Unconscious	2016-01-01 05:13:58	2016-01-01 05:19:23	2016-01-01 05:22:24	17581	17582	Non-IFT	2016-01-01
574	20160000003336/1	20160000003336	0		Trauma (Vehicular)	2016-01-01 05:14:35	2016-01-01 05:17:58	2016-01-01 05:25:51	43693	43698	Non-IFT	2016-01-01
575	20160000003337/1	20160000003337	240	F	Pregnancy related	2016-01-01 05:14:59	2016-01-01 05:17:28	2016-01-01 05:19:31	89306	89307	IFT	2016-01-01
576	20160000003338/1	20160000003338	0		Trauma (Vehicular)	2016-01-01 05:15:29	2016-01-01 05:23:28	2016-01-01 05:26:35	28293	28294	Non-IFT	2016-01-01
577	20160000003343/1	20160000003343	444	M	Trauma (Vehicular)	2016-01-01 05:17:11	2016-01-01 05:19:56	2016-01-01 05:37:31	21797	21809	Non-IFT	2016-01-01
578	20160000003352/1	20160000003352	24	M	Respiratory	2016-01-01 05:20:25	2016-01-01 05:24:11	2016-01-01 05:40:54	28140	28145	Non-IFT	2016-01-01
579	20160000003355/1	20160000003355	384	F	Pregnancy related	2016-01-01 05:21:45	2016-01-01 05:27:22	2016-01-01 06:30:53	14189	14190	Non-IFT	2016-01-01
580	20160000003360/1	20160000003360	480	M	Trauma (Vehicular)	2016-01-01 05:22:25	2016-01-01 05:25:02	2016-01-01 05:56:13	96448	96466	Non-IFT	2016-01-01
581	20160000003360/2	20160000003360	420	M	Trauma (Vehicular)	2016-01-01 05:22:25	2016-01-01 05:25:02	2016-01-01 05:56:13	96448	96466	Non-IFT	2016-01-01
582	20160000003363/1	20160000003363	48	F	Epilepsy	2016-01-01 05:22:54	2016-01-01 05:32:52	2016-01-01 05:53:27	34200	34208	Non-IFT	2016-01-01
583	20160000003366/1	20160000003366	660	F	Acute Abdomen	2016-01-01 05:23:04	2016-01-01 05:32:09	2016-01-01 06:05:41	57442	57443	Non-IFT	2016-01-01
584	20160000003368/1	20160000003368	540	M	Trauma (Vehicular)	2016-01-01 05:23:11	2016-01-01 05:26:26	2016-01-01 05:29:18	53987	53988	IFT	2016-01-01
585	20160000003375/1	20160000003375	252	F	Pregnancy related	2016-01-01 05:24:28	2016-01-01 05:28:47	2016-01-01 05:50:53	28945	28950	Non-IFT	2016-01-01
586	20160000003378/1	20160000003378	276	M	Trauma (Vehicular)	2016-01-01 05:26:00	2016-01-01 05:31:19	2016-01-01 05:40:55	54727	54730	Non-IFT	2016-01-01
587	20160000003381/1	20160000003381	288	M	Trauma (Vehicular)	2016-01-01 05:26:20	2016-01-01 05:29:24	2016-01-01 05:31:24	24571	24572	IFT	2016-01-01
588	20160000003388/1	20160000003388	240	F	Pregnancy related	2016-01-01 05:28:29	2016-01-01 05:31:38	2016-01-01 06:00:24	22226	22284	IFT	2016-01-01
589	20160000003395/1	20160000003395	660	M	Assault	2016-01-01 05:29:50	2016-01-01 05:50:41	2016-01-01 05:52:30	74767	74769	Non-IFT	2016-01-01
590	20160000003398/1	20160000003398	624	F	Cardiac/Cardio Vascular	2016-01-01 05:31:19	2016-01-01 05:34:45	2016-01-01 05:52:39	19080	19096	Non-IFT	2016-01-01
591	20160000003407/1	20160000003407	540	M	Unconscious	2016-01-01 05:34:21	2016-01-01 05:36:25	2016-01-01 05:41:41	15165	15167	Non-IFT	2016-01-01
592	20160000003413/1	20160000003413	960	F	Respiratory	2016-01-01 05:35:34	2016-01-01 05:39:57	2016-01-01 06:00:01	33111	33122	Non-IFT	2016-01-01
593	20160000003415/1	20160000003415	720	M	Trauma (Vehicular)	2016-01-01 05:35:42	2016-01-01 05:41:38	2016-01-01 05:59:00	75830	75836	Non-IFT	2016-01-01
594	20160000003415/2	20160000003415	456	F	Trauma (Vehicular)	2016-01-01 05:35:42	2016-01-01 05:41:38	2016-01-01 05:59:00	75830	75836	Non-IFT	2016-01-01
595	20160000003415/3	20160000003415	360	F	Trauma (Vehicular)	2016-01-01 05:35:42	2016-01-01 05:41:38	2016-01-01 05:59:00	75830	75836	Non-IFT	2016-01-01
596	20160000003418/1	20160000003418	0		Respiratory	2016-01-01 05:36:02	2016-01-01 05:37:22	2016-01-01 05:48:45	43279	43280	Non-IFT	2016-01-01
597	20160000003421/1	20160000003421	108	F	Acute Abdomen	2016-01-01 05:36:32	2016-01-01 05:39:16	2016-01-01 05:50:17	7001	7004	Non-IFT	2016-01-01
598	20160000003422/1	20160000003422	0		Neonatal(upto 1 month)	2016-01-01 05:36:40	2016-01-01 05:44:16	2016-01-01 05:46:16	96451	96452	Non-IFT	2016-01-01
599	20160000003430/1	20160000003430	900	M	Acute Abdomen	2016-01-01 05:38:37	2016-01-01 05:44:45	2016-01-01 05:49:53	12332	12335	Non-IFT	2016-01-01
600	20160000003438/1	20160000003438	276	M	Trauma (Vehicular)	2016-01-01 05:41:24	2016-01-01 05:46:05	2016-01-01 05:51:01	61645	61647	Non-IFT	2016-01-01
601	20160000003448/1	20160000003448	876	M	Trauma (Vehicular)	2016-01-01 05:43:02	2016-01-01 05:45:13	2016-01-01 06:00:34	56973	56982	Non-IFT	2016-01-01
602	20160000003450/1	20160000003450	120	M	Epilepsy	2016-01-01 05:43:18	2016-01-01 05:45:36	2016-01-01 05:47:14	42007	42008	IFT	2016-01-01
603	20160000003453/1	20160000003453	840	F	Trauma (non Vehicular)	2016-01-01 05:43:41	2016-01-01 05:46:03	2016-01-01 05:57:51	4330	4338	Non-IFT	2016-01-01
604	20160000003455/1	20160000003455	0		Trauma (Vehicular)	2016-01-01 05:43:52	2016-01-01 05:47:23	2016-01-01 05:51:49	88732	88734	Non-IFT	2016-01-01
605	20160000003457/1	20160000003457	276	F	Pregnancy related	2016-01-01 05:44:14	2016-01-01 05:46:14	2016-01-01 06:00:01	67350	67357	IFT	2016-01-01
606	20160000003458/1	20160000003458	960	F	Respiratory	2016-01-01 05:44:47	2016-01-01 05:47:17	2016-01-01 06:04:29	21792	21801	Non-IFT	2016-01-01
607	20160000003467/1	20160000003467	348	M	Trauma (Vehicular)	2016-01-01 05:46:19	2016-01-01 05:48:05	2016-01-01 05:58:42	99639	99642	Non-IFT	2016-01-01
608	20160000003485/1	20160000003485	600	M	Unconscious	2016-01-01 05:48:52	2016-01-01 05:50:19	2016-01-01 05:53:33	74361	74362	IFT	2016-01-01
609	20160000003486/1	20160000003486	264	F	Pregnancy related	2016-01-01 05:48:58	2016-01-01 06:08:40	2016-01-01 06:10:03	42148	42152	Non-IFT	2016-01-01
610	20160000003487/1	20160000003487	264	M	Trauma (Vehicular)	2016-01-01 05:49:07	2016-01-01 05:52:50	2016-01-01 05:55:12	92427	92429	Non-IFT	2016-01-01
611	20160000003489/1	20160000003489	1	M	Respiratory	2016-01-01 05:49:37	2016-01-01 06:07:50	2016-01-01 06:37:39	46538	46555	Non-IFT	2016-01-01
612	20160000003492/1	20160000003492	216	M	Trauma (Vehicular)	2016-01-01 05:50:02	2016-01-01 05:51:47	2016-01-01 05:53:31	43281	43282	Non-IFT	2016-01-01
613	20160000003497/1	20160000003497	0		Pregnancy related	2016-01-01 05:50:53	2016-01-01 05:53:40	2016-01-01 05:55:42	75831	75833	Non-IFT	2016-01-01
614	20160000003504/1	20160000003504	516	M	Cardiac/Cardio Vascular	2016-01-01 05:52:07	2016-01-01 05:56:36	2016-01-01 05:59:56	32860	32862	IFT	2016-01-01
615	20160000003513/1	20160000003513	288	M	Trauma (Vehicular)	2016-01-01 05:53:15	2016-01-01 06:05:58	2016-01-01 06:26:40	68296	68306	Non-IFT	2016-01-01
616	20160000003515/1	20160000003515	660	F	Epilepsy	2016-01-01 05:53:48	2016-01-01 05:56:28	2016-01-01 06:01:13	48227	48228	Non-IFT	2016-01-01
617	20160000003534/1	20160000003534	144	F	Fire/Burns	2016-01-01 05:56:16	2016-01-01 06:05:43	2016-01-01 06:13:10	29020	29029	Non-IFT	2016-01-01
618	20160000003539/1	20160000003539	384	M	Trauma (Vehicular)	2016-01-01 05:56:45	2016-01-01 06:00:54	2016-01-01 06:30:22	4782	4797	Non-IFT	2016-01-01
619	20160000003544/1	20160000003544	324	F	Acute Abdomen	2016-01-01 05:57:52	2016-01-01 06:21:44	2016-01-01 06:30:08	100012	100020	Non-IFT	2016-01-01
620	20160000003546/1	20160000003546	264	M	Trauma (Vehicular)	2016-01-01 05:57:58	2016-01-01 05:59:57	2016-01-01 06:01:03	28487	28488	IFT	2016-01-01
621	20160000003560/1	20160000003560	252	F	Pregnancy related	2016-01-01 05:59:26	2016-01-01 06:03:22	2016-01-01 06:55:49	38132	38166	Non-IFT	2016-01-01
622	20160000003561/1	20160000003561	660	M	Trauma (Vehicular)	2016-01-01 05:59:34	2016-01-01 06:01:44	2016-01-01 06:07:25	83336	83337	Non-IFT	2016-01-01
623	20160000003564/1	20160000003564	840	M	Respiratory	2016-01-01 06:00:37	2016-01-01 06:03:36	2016-01-01 06:06:18	38102	38103	IFT	2016-01-01
624	20160000003565/1	20160000003565	0	F	Neonatal(upto 1 month)	2016-01-01 06:00:42	2016-01-01 06:05:58	2016-01-01 06:08:22	42306	42307	IFT	2016-01-01
625	20160000003576/1	20160000003576	240	F	Pregnancy related	2016-01-01 06:02:19	2016-01-01 06:06:21	2016-01-01 06:30:52	20714	20730	IFT	2016-01-01
626	20160000003592/1	20160000003592	0		Assault	2016-01-01 06:04:07	2016-01-01 06:07:24	2016-01-01 06:12:44	11136	11138	Non-IFT	2016-01-01
627	20160000003598/1	20160000003598	420	M	Trauma (Vehicular)	2016-01-01 06:05:16	2016-01-01 06:07:35	2016-01-01 06:18:06	39296	39307	Non-IFT	2016-01-01
628	20160000003598/2	20160000003598	408	M	Trauma (Vehicular)	2016-01-01 06:05:16	2016-01-01 06:07:35	2016-01-01 06:18:06	39296	39307	Non-IFT	2016-01-01
629	20160000003599/1	20160000003599	288	F	Pregnancy related	2016-01-01 06:05:46	2016-01-01 06:08:22	2016-01-01 06:30:00	49941	49953	IFT	2016-01-01
630	20160000003606/1	20160000003606	252	F	Pregnancy related	2016-01-01 06:07:37	2016-01-01 06:23:56	2016-01-01 06:44:30	14086	14093	IFT	2016-01-01
631	20160000003611/1	20160000003611	252	M	Trauma (Vehicular)	2016-01-01 06:08:51	2016-01-01 06:10:56	2016-01-01 06:13:48	53312	53315	Non-IFT	2016-01-01
632	20160000003611/2	20160000003611	312	M	Trauma (Vehicular)	2016-01-01 06:08:51	2016-01-01 06:10:56	2016-01-01 06:13:48	53312	53315	Non-IFT	2016-01-01
633	20160000003617/1	20160000003617	312	F	Pregnancy related	2016-01-01 06:11:01	2016-01-01 06:14:53	2016-01-01 06:30:15	85422	85434	Non-IFT	2016-01-01
634	20160000003621/1	20160000003621	288	M	Trauma (Vehicular)	2016-01-01 06:12:04	2016-01-01 06:14:45	2016-01-01 06:30:26	71264	71277	Non-IFT	2016-01-01
635	20160000003631/1	20160000003631	300	F	Pregnancy related	2016-01-01 06:13:27	2016-01-01 06:16:05	2016-01-01 06:22:42	26108	26109	IFT	2016-01-01
636	20160000003644/1	20160000003644	300	F	Pregnancy related	2016-01-01 06:14:50	2016-01-01 06:18:46	2016-01-01 06:30:10	13406	13410	Non-IFT	2016-01-01
637	20160000003645/1	20160000003645	348	F	Pregnancy related	2016-01-01 06:14:50	2016-01-01 06:17:31	2016-01-01 06:27:40	91813	91819	Non-IFT	2016-01-01
638	20160000003646/1	20160000003646	0		Pregnancy related	2016-01-01 06:15:06	2016-01-01 06:20:20	2016-01-01 06:45:00	76403	76415	Non-IFT	2016-01-01
639	20160000003648/1	20160000003648	108	F	Acute Abdomen	2016-01-01 06:15:26	2016-01-01 06:17:44	2016-01-01 06:19:56	55820	55821	IFT	2016-01-01
640	20160000003653/1	20160000003653	264	F	Pregnancy related	2016-01-01 06:15:45	2016-01-01 06:18:12	2016-01-01 06:43:20	58448	58452	Non-IFT	2016-01-01
641	20160000003655/1	20160000003655	0		Assault	2016-01-01 06:15:46	2016-01-01 06:17:30	2016-01-01 06:19:24	90863	90864	Non-IFT	2016-01-01
642	20160000003656/1	20160000003656	672	M	Respiratory	2016-01-01 06:15:59	2016-01-01 06:32:58	2016-01-01 07:06:02	21488	21504	Non-IFT	2016-01-01
643	20160000003657/1	20160000003657	660	F	Stroke/CerebroVascular Accidents	2016-01-01 06:16:02	2016-01-01 06:17:50	2016-01-01 06:19:45	1223	1224	IFT	2016-01-01
644	20160000003660/1	20160000003660	300	F	Fire/Burns	2016-01-01 06:16:32	2016-01-01 06:18:29	2016-01-01 06:25:33	9559	9562	Non-IFT	2016-01-01
645	20160000003660/2	20160000003660	0	F	Fire/Burns	2016-01-01 06:16:32	2016-01-01 06:18:29	2016-01-01 06:25:33	9559	9562	Non-IFT	2016-01-01
646	20160000003668/1	20160000003668	60	F	Unconscious	2016-01-01 06:17:38	2016-01-01 06:19:36	2016-01-01 06:26:42	14281	14285	Non-IFT	2016-01-01
647	20160000003669/1	20160000003669	0		Trauma (non Vehicular)	2016-01-01 06:17:43	2016-01-01 06:27:56	2016-01-01 06:55:39	3689	3704	Non-IFT	2016-01-01
648	20160000003679/1	20160000003679	744	M	Respiratory	2016-01-01 06:19:21	2016-01-01 06:22:47	2016-01-01 06:33:21	17575	17582	Non-IFT	2016-01-01
649	20160000003688/1	20160000003688	228	M	Trauma (Vehicular)	2016-01-01 06:19:59	2016-01-01 06:20:37	2016-01-01 06:28:46	20676	20717	Non-IFT	2016-01-01
650	20160000003702/1	20160000003702	372	F	Pregnancy related	2016-01-01 06:21:38	2016-01-01 06:23:21	2016-01-01 06:25:41	30023	30024	IFT	2016-01-01
651	20160000003707/1	20160000003707	228	M	Trauma (Vehicular)	2016-01-01 06:22:05	2016-01-01 06:28:32	2016-01-01 06:43:00	91857	91860	IFT	2016-01-01
652	20160000003709/1	20160000003709	444	M	Acute Abdomen	2016-01-01 06:22:39	2016-01-01 06:26:41	2016-01-01 06:35:03	43893	43895	Non-IFT	2016-01-01
653	20160000003719/1	20160000003719	660	M	Respiratory	2016-01-01 06:24:29	2016-01-01 06:45:28	2016-01-01 07:05:09	58678	58695	Non-IFT	2016-01-01
654	20160000003724/1	20160000003724	36	F	Fevers / Infections	2016-01-01 06:25:50	2016-01-01 06:27:59	2016-01-01 06:29:21	46846	46847	IFT	2016-01-01
655	20160000003739/1	20160000003739	384	F	Pregnancy related	2016-01-01 06:28:24	2016-01-01 06:31:12	2016-01-01 06:40:48	47650	47656	IFT	2016-01-01
656	20160000003739/2	20160000003739	1	F	Pregnancy related	2016-01-01 06:28:24	2016-01-01 06:31:12	2016-01-01 06:40:48	47650	47656	IFT	2016-01-01
657	20160000003742/1	20160000003742	288	F	Pregnancy related	2016-01-01 06:28:42	2016-01-01 06:33:30	2016-01-01 07:15:50	25207	25235	Non-IFT	2016-01-01
658	20160000003747/1	20160000003747	252	F	Pregnancy related	2016-01-01 06:29:00	2016-01-01 06:38:01	2016-01-01 06:49:42	89372	89377	IFT	2016-01-01
659	20160000003752/1	20160000003752	336	M	Trauma (non Vehicular)	2016-01-01 06:30:03	2016-01-01 06:33:28	2016-01-01 06:45:31	43374	43377	Non-IFT	2016-01-01
660	20160000003753/1	20160000003753	324	F	Pregnancy related	2016-01-01 06:30:07	2016-01-01 06:31:19	2016-01-01 06:46:29	57135	57136	IFT	2016-01-01
661	20160000003754/1	20160000003754	756	M	Trauma (non Vehicular)	2016-01-01 06:30:09	2016-01-01 06:33:14	2016-01-01 06:45:34	11481	11490	Non-IFT	2016-01-01
662	20160000003765/1	20160000003765	312	M	Trauma (Vehicular)	2016-01-01 06:31:08	2016-01-01 06:34:38	2016-01-01 06:38:31	97027	97028	IFT	2016-01-01
663	20160000003776/1	20160000003776	252	F	Pregnancy related	2016-01-01 06:32:26	2016-01-01 06:34:58	2016-01-01 06:50:46	53880	53881	Non-IFT	2016-01-01
664	20160000003779/1	20160000003779	0		Pregnancy related	2016-01-01 06:33:00	2016-01-01 06:41:09	2016-01-01 06:55:07	87178	87183	Non-IFT	2016-01-01
665	20160000003781/1	20160000003781	336	F	Pregnancy related	2016-01-01 06:33:13	2016-01-01 06:35:36	2016-01-01 07:05:56	44631	44644	Non-IFT	2016-01-01
666	20160000003782/1	20160000003782	0		Respiratory	2016-01-01 06:33:29	2016-01-01 06:39:20	2016-01-01 07:08:06	28208	28224	Non-IFT	2016-01-01
667	20160000003791/1	20160000003791	300	F	Pregnancy related	2016-01-01 06:35:01	2016-01-01 06:37:12	2016-01-01 06:59:54	46851	46858	IFT	2016-01-01
668	20160000003794/1	20160000003794	228	F	Pregnancy related	2016-01-01 06:35:15	2016-01-01 06:37:34	2016-01-01 06:40:11	30228	30229	IFT	2016-01-01
669	20160000003799/1	20160000003799	888	M	Cardiac/Cardio Vascular	2016-01-01 06:36:22	2016-01-01 06:38:07	2016-01-01 06:42:54	43526	43527	IFT	2016-01-01
670	20160000003800/1	20160000003800	816	M	Accidental Poisoning	2016-01-01 06:36:29	2016-01-01 06:40:07	2016-01-01 06:50:53	32444	32448	Non-IFT	2016-01-01
671	20160000003812/1	20160000003812	888	M	Acute Abdomen	2016-01-01 06:38:13	2016-01-01 06:46:08	2016-01-01 06:48:41	59071	59072	Non-IFT	2016-01-01
672	20160000003815/1	20160000003815	780	M	Trauma (Vehicular)	2016-01-01 06:38:19	2016-01-01 06:41:46	2016-01-01 07:04:24	26187	26204	Non-IFT	2016-01-01
673	20160000003817/1	20160000003817	420	M	Acute Abdomen	2016-01-01 06:38:34	2016-01-01 06:42:32	2016-01-01 06:45:56	61388	61389	Non-IFT	2016-01-01
674	20160000003822/1	20160000003822	744	M	Cardiac/Cardio Vascular	2016-01-01 06:39:15	2016-01-01 06:47:38	2016-01-01 06:54:59	47223	47229	Non-IFT	2016-01-01
675	20160000003823/1	20160000003823	840	M	Acute Abdomen	2016-01-01 06:39:19	2016-01-01 06:50:08	2016-01-01 07:45:47	99196	99228	Non-IFT	2016-01-01
676	20160000003828/1	20160000003828	780	M	Respiratory	2016-01-01 06:40:02	2016-01-01 06:46:33	2016-01-01 06:57:52	16036	16041	Non-IFT	2016-01-01
677	20160000003834/1	20160000003834	360	M	Respiratory	2016-01-01 06:41:17	2016-01-01 06:44:37	2016-01-01 07:00:22	66329	66335	Non-IFT	2016-01-01
678	20160000003837/1	20160000003837	252	M	Trauma (Vehicular)	2016-01-01 06:41:53	2016-01-01 06:44:15	2016-01-01 06:48:59	85072	85073	IFT	2016-01-01
679	20160000003839/1	20160000003839	300	M	Fevers / Infections	2016-01-01 06:42:12	2016-01-01 06:44:37	2016-01-01 07:05:31	79222	79232	Non-IFT	2016-01-01
680	20160000003847/1	20160000003847	240	F	Diabetes	2016-01-01 06:42:51	2016-01-01 06:49:50	2016-01-01 07:20:55	80684	80702	IFT	2016-01-01
681	20160000003848/1	20160000003848	0		Trauma (Vehicular)	2016-01-01 06:42:56	2016-01-01 06:50:51	2016-01-01 06:55:10	95865	95867	Non-IFT	2016-01-01
682	20160000003849/1	20160000003849	0		Unconscious	2016-01-01 06:42:57	2016-01-01 06:47:17	2016-01-01 06:55:29	27555	27558	Non-IFT	2016-01-01
683	20160000003852/1	20160000003852	0		Unconscious	2016-01-01 06:43:18	2016-01-01 06:49:24	2016-01-01 07:02:34	12583	12588	Non-IFT	2016-01-01
684	20160000003854/1	20160000003854	264	F	Pregnancy related	2016-01-01 06:43:25	2016-01-01 06:45:45	2016-01-01 06:48:21	42157	42158	IFT	2016-01-01
685	20160000003864/1	20160000003864	420	F	Pregnancy related	2016-01-01 06:44:22	2016-01-01 06:50:13	2016-01-01 07:11:02	80795	80808	Non-IFT	2016-01-01
686	20160000003867/1	20160000003867	264	F	Pregnancy related	2016-01-01 06:44:58	2016-01-01 06:49:55	2016-01-01 07:45:42	89928	89956	Non-IFT	2016-01-01
687	20160000003874/1	20160000003874	276	F	Pregnancy related	2016-01-01 06:45:27	2016-01-01 06:49:28	2016-01-01 06:57:00	72095	72100	Non-IFT	2016-01-01
688	20160000003887/1	20160000003887	192	F	Accidental Poisoning	2016-01-01 06:46:32	2016-01-01 06:48:46	2016-01-01 07:00:14	32081	32088	Non-IFT	2016-01-01
689	20160000003888/1	20160000003888	0		Unconscious	2016-01-01 06:46:49	2016-01-01 07:00:48	2016-01-01 07:12:18	42833	42838	Non-IFT	2016-01-01
690	20160000003901/1	20160000003901	276	F	Trauma (non Vehicular)	2016-01-01 06:47:35	2016-01-01 07:08:48	2016-01-01 07:12:45	43394	43396	IFT	2016-01-01
691	20160000003908/1	20160000003908	252	F	Pregnancy related	2016-01-01 06:48:11	2016-01-01 06:50:12	2016-01-01 07:05:04	94598	94606	Non-IFT	2016-01-01
692	20160000003910/1	20160000003910	0		Pregnancy related	2016-01-01 06:48:50	2016-01-01 06:52:28	2016-01-01 07:00:20	52746	52747	Non-IFT	2016-01-01
693	20160000003919/1	20160000003919	228	M	Trauma (Vehicular)	2016-01-01 06:49:53	2016-01-01 06:51:24	2016-01-01 06:53:24	20718	20719	IFT	2016-01-01
694	20160000003922/1	20160000003922	0		Acute Abdomen	2016-01-01 06:50:27	2016-01-01 09:19:47	2016-01-01 09:21:54	36971	36972	Non-IFT	2016-01-01
695	20160000003926/1	20160000003926	696	M	Respiratory	2016-01-01 06:50:55	2016-01-01 06:57:07	2016-01-01 07:05:55	17482	17484	Non-IFT	2016-01-01
696	20160000003929/1	20160000003929	0		Respiratory	2016-01-01 06:51:09	2016-01-01 06:53:03	2016-01-01 07:20:03	23079	23081	Non-IFT	2016-01-01
697	20160000003933/1	20160000003933	84	M	Acute Abdomen	2016-01-01 06:51:29	2016-01-01 06:53:32	2016-01-01 07:01:27	45786	45788	IFT	2016-01-01
698	20160000003946/1	20160000003946	660	F	Epilepsy	2016-01-01 06:53:36	2016-01-01 06:56:26	2016-01-01 06:58:02	48230	48231	IFT	2016-01-01
699	20160000003950/1	20160000003950	312	M	Trauma (Vehicular)	2016-01-01 06:53:45	2016-01-01 06:54:24	2016-01-01 06:56:05	6871	6872	Non-IFT	2016-01-01
700	20160000003955/1	20160000003955	0		Trauma (Vehicular)	2016-01-01 06:54:04	2016-01-01 06:57:05	2016-01-01 07:25:41	35442	35461	Non-IFT	2016-01-01
701	20160000003958/1	20160000003958	744	M	Trauma (Vehicular)	2016-01-01 06:54:25	2016-01-01 06:56:07	2016-01-01 07:05:26	62261	62266	Non-IFT	2016-01-01
702	20160000003960/1	20160000003960	132	M	Epilepsy	2016-01-01 06:54:32	2016-01-01 07:16:03	2016-01-01 07:18:08	57445	57469	IFT	2016-01-01
703	20160000003966/1	20160000003966	216	M	Trauma (Vehicular)	2016-01-01 06:55:07	2016-01-01 06:57:55	2016-01-01 06:59:11	409	410	Non-IFT	2016-01-01
704	20160000003971/1	20160000003971	0		Cardiac/Cardio Vascular	2016-01-01 06:55:29	2016-01-01 06:57:13	2016-01-01 07:02:28	9479	9481	Non-IFT	2016-01-01
705	20160000003978/1	20160000003978	432	M	Trauma (Vehicular)	2016-01-01 06:56:03	2016-01-01 06:58:06	2016-01-01 07:20:53	31245	31253	Non-IFT	2016-01-01
706	20160000003983/1	20160000003983	456	M	Acute Abdomen	2016-01-01 06:56:41	2016-01-01 06:59:19	2016-01-01 07:05:43	83690	83695	Non-IFT	2016-01-01
707	20160000003985/1	20160000003985	252	F	Pregnancy related	2016-01-01 06:57:09	2016-01-01 07:01:54	2016-01-01 07:37:54	42247	42270	IFT	2016-01-01
708	20160000003986/1	20160000003986	0		Acute Abdomen	2016-01-01 06:57:10	2016-01-01 10:26:36	2016-01-01 10:38:39	52171	52172	Non-IFT	2016-01-01
709	20160000003996/1	20160000003996	456	M	Trauma (non Vehicular)	2016-01-01 06:58:09	2016-01-01 07:01:33	2016-01-01 07:20:41	23345	23354	Non-IFT	2016-01-01
710	20160000004015/1	20160000004015	744	M	Trauma (Vehicular)	2016-01-01 06:59:24	2016-01-01 07:02:58	2016-01-01 07:08:31	10322	10325	Non-IFT	2016-01-01
711	20160000004015/2	20160000004015	516	M	Trauma (Vehicular)	2016-01-01 06:59:24	2016-01-01 07:02:58	2016-01-01 07:08:31	10322	10325	Non-IFT	2016-01-01
712	20160000004022/1	20160000004022	324	F	Accidental Poisoning	2016-01-01 06:59:51	2016-01-01 07:06:08	2016-01-01 07:38:53	24224	24244	Non-IFT	2016-01-01
713	20160000004024/1	20160000004024	300	F	Pregnancy related	2016-01-01 07:00:01	2016-01-01 07:05:34	2016-01-01 07:20:19	74965	74978	Non-IFT	2016-01-01
714	20160000004034/1	20160000004034	0		Trauma (Vehicular)	2016-01-01 07:00:56	2016-01-01 07:04:18	2016-01-01 07:08:00	24123	24126	Non-IFT	2016-01-01
715	20160000004049/1	20160000004049	540	M	Trauma (Vehicular)	2016-01-01 07:02:07	2016-01-01 07:05:40	2016-01-01 07:07:17	18121	18122	IFT	2016-01-01
716	20160000004054/1	20160000004054	420	F	Acute Abdomen	2016-01-01 07:02:36	2016-01-01 07:03:50	2016-01-01 07:05:13	94077	94078	IFT	2016-01-01
717	20160000004060/1	20160000004060	276	F	Pregnancy related	2016-01-01 07:03:00	2016-01-01 07:05:38	2016-01-01 07:30:30	14464	14476	IFT	2016-01-01
718	20160000004061/1	20160000004061	564	M	Animal Attack	2016-01-01 07:03:04	2016-01-01 07:13:40	2016-01-01 07:35:03	22338	22355	IFT	2016-01-01
719	20160000004068/1	20160000004068	348	M	Trauma (Vehicular)	2016-01-01 07:03:23	2016-01-01 07:05:57	2016-01-01 07:10:23	88401	88402	IFT	2016-01-01
720	20160000004076/1	20160000004076	456	F	Fevers / Infections	2016-01-01 07:04:08	2016-01-01 07:07:06	2016-01-01 07:45:20	20085	20104	Non-IFT	2016-01-01
721	20160000004079/1	20160000004079	0		Unconscious	2016-01-01 07:04:41	2016-01-01 07:10:17	2016-01-01 07:25:13	23787	23794	Non-IFT	2016-01-01
722	20160000004090/1	20160000004090	0		Trauma (Vehicular)	2016-01-01 07:05:35	2016-01-01 07:09:38	2016-01-01 07:26:06	16787	16794	Non-IFT	2016-01-01
723	20160000004118/1	20160000004118	780	F	Fire/Burns	2016-01-01 07:08:32	2016-01-02 03:50:28	2016-01-02 03:52:24	45952	45969	Non-IFT	2016-01-01
724	20160000004120/1	20160000004120	288	M	Trauma (Vehicular)	2016-01-01 07:08:42	2016-01-01 07:11:02	2016-01-01 07:25:29	71564	71569	Non-IFT	2016-01-01
725	20160000004133/1	20160000004133	0		Trauma (Vehicular)	2016-01-01 07:10:06	2016-01-01 07:13:53	2016-01-01 07:30:51	87801	87809	Non-IFT	2016-01-01
726	20160000004141/1	20160000004141	288	M	Trauma (Vehicular)	2016-01-01 07:10:33	2016-01-01 07:14:17	2016-01-01 07:25:22	19689	19696	Non-IFT	2016-01-01
727	20160000004147/1	20160000004147	720	F	Unconscious	2016-01-01 07:10:59	2016-01-01 07:15:15	2016-01-01 07:40:28	4354	4373	Non-IFT	2016-01-01
728	20160000004162/1	20160000004162	780	M	Respiratory	2016-01-01 07:12:35	2016-01-01 07:15:50	2016-01-01 07:28:48	10527	10535	Non-IFT	2016-01-01
729	20160000004169/1	20160000004169	0		Stroke/CerebroVascular Accidents	2016-01-01 07:13:30	2016-01-01 07:16:55	2016-01-01 07:18:00	76571	76572	Non-IFT	2016-01-01
730	20160000004172/1	20160000004172	444	M	Acute Abdomen	2016-01-01 07:14:16	2016-01-01 07:18:23	2016-01-01 07:35:15	63031	63037	Non-IFT	2016-01-01
731	20160000004183/1	20160000004183	0		Trauma (Vehicular)	2016-01-01 07:15:54	2016-01-01 07:18:45	2016-01-01 07:45:45	93537	93552	Non-IFT	2016-01-01
732	20160000004184/1	20160000004184	0		Pregnancy related	2016-01-01 07:15:58	2016-01-01 07:58:18	2016-01-01 08:50:01	88720	88748	Non-IFT	2016-01-01
733	20160000004225/1	20160000004225	696	F	Respiratory	2016-01-01 07:19:29	2016-01-01 07:21:48	2016-01-01 07:38:20	42326	42328	Non-IFT	2016-01-01
734	20160000004227/1	20160000004227	720	F	Acute Abdomen	2016-01-01 07:19:44	2016-01-01 07:23:32	2016-01-01 07:38:04	28225	28237	Non-IFT	2016-01-01
735	20160000004234/1	20160000004234	0		Respiratory	2016-01-01 07:20:22	2016-01-01 07:26:20	2016-01-01 07:36:38	16185	16192	Non-IFT	2016-01-01
736	20160000004242/1	20160000004242	0		Epilepsy	2016-01-01 07:21:03	2016-01-01 07:37:27	2016-01-01 07:39:31	31590	31591	Non-IFT	2016-01-01
737	20160000004243/1	20160000004243	288	F	Pregnancy related	2016-01-01 07:21:13	2016-01-01 07:24:46	2016-01-01 07:50:14	29699	29705	Non-IFT	2016-01-01
738	20160000004249/1	20160000004249	384	F	Accidental Poisoning	2016-01-01 07:22:29	2016-01-01 07:25:06	2016-01-01 07:42:15	81437	81444	Non-IFT	2016-01-01
739	20160000004257/1	20160000004257	780	F	Trauma (Vehicular)	2016-01-01 07:23:26	2016-01-01 07:25:29	2016-01-01 07:45:19	52342	52343	IFT	2016-01-01
740	20160000004258/1	20160000004258	900	F	Cardiac/Cardio Vascular	2016-01-01 07:23:27	2016-01-01 07:26:35	2016-01-01 08:10:27	92019	92025	Non-IFT	2016-01-01
741	20160000004262/1	20160000004262	0		Acute Abdomen	2016-01-01 07:23:54	2016-01-01 07:25:58	2016-01-01 07:30:04	40250	40251	Non-IFT	2016-01-01
742	20160000004268/1	20160000004268	0		Fevers / Infections	2016-01-01 07:25:05	2016-01-01 07:38:29	2016-01-01 07:40:54	64311	64312	Non-IFT	2016-01-01
743	20160000004272/1	20160000004272	12	F	Trauma (Vehicular)	2016-01-01 07:25:32	2016-01-01 07:28:50	2016-01-01 07:48:56	9659	9660	Non-IFT	2016-01-01
744	20160000004272/2	20160000004272	480	M	Trauma (Vehicular)	2016-01-01 07:25:32	2016-01-01 07:28:50	2016-01-01 07:48:56	9659	9660	Non-IFT	2016-01-01
745	20160000004275/1	20160000004275	348	F	Pregnancy related	2016-01-01 07:25:45	2016-01-01 07:30:18	2016-01-01 07:50:03	36593	36601	IFT	2016-01-01
746	20160000004292/1	20160000004292	300	F	Pregnancy related	2016-01-01 07:27:11	2016-01-01 07:38:21	2016-01-01 08:05:13	22320	22335	Non-IFT	2016-01-01
747	20160000004308/1	20160000004308	240	F	Pregnancy related	2016-01-01 07:28:30	2016-01-01 07:34:17	2016-01-01 07:50:55	28642	28652	IFT	2016-01-01
748	20160000004317/1	20160000004317	456	F	Fevers / Infections	2016-01-01 07:29:26	2016-01-01 07:33:11	2016-01-01 07:50:57	14543	14551	Non-IFT	2016-01-01
749	20160000004322/1	20160000004322	876	M	Acute Abdomen	2016-01-01 07:30:06	2016-01-01 08:03:35	2016-01-01 08:40:06	14100	14112	Non-IFT	2016-01-01
750	20160000004330/1	20160000004330	288	M	Trauma (non Vehicular)	2016-01-01 07:31:06	2016-01-01 07:57:27	2016-01-01 08:19:24	71720	71732	Non-IFT	2016-01-01
751	20160000004334/1	20160000004334	0		Trauma (non Vehicular)	2016-01-01 07:31:25	2016-01-01 07:39:59	2016-01-01 07:55:03	12101	12111	Non-IFT	2016-01-01
752	20160000004339/1	20160000004339	324	F	Pregnancy related	2016-01-01 07:32:17	2016-01-01 07:36:30	2016-01-01 07:48:01	32960	32968	Non-IFT	2016-01-01
753	20160000004351/1	20160000004351	312	M	Others	2016-01-01 07:33:41	2016-01-01 07:36:53	2016-01-01 08:00:08	15017	15027	Non-IFT	2016-01-01
754	20160000004353/1	20160000004353	276	F	Pregnancy related	2016-01-01 07:34:02	2016-01-01 07:37:52	2016-01-01 07:55:28	11140	11150	Non-IFT	2016-01-01
755	20160000004365/1	20160000004365	240	F	Pregnancy related	2016-01-01 07:34:50	2016-01-01 07:39:31	2016-01-01 07:50:16	76705	76714	Non-IFT	2016-01-01
756	20160000004370/1	20160000004370	360	F	Cardiac/Cardio Vascular	2016-01-01 07:35:31	2016-01-01 07:37:07	2016-01-01 07:39:28	72239	72240	IFT	2016-01-01
757	20160000004380/1	20160000004380	228	M	Trauma (Vehicular)	2016-01-01 07:36:34	2016-01-01 07:44:16	2016-01-01 08:00:04	17476	17489	IFT	2016-01-01
758	20160000004383/1	20160000004383	288	F	Pregnancy related	2016-01-01 07:36:54	2016-01-01 07:39:51	2016-01-01 08:05:39	58780	58786	Non-IFT	2016-01-01
759	20160000004384/1	20160000004384	444	F	Pregnancy related	2016-01-01 07:37:01	2016-01-01 07:41:52	2016-01-01 07:58:31	3002	3010	Non-IFT	2016-01-01
760	20160000004387/1	20160000004387	0		Trauma (Vehicular)	2016-01-01 07:37:23	2016-01-01 07:39:05	2016-01-01 07:40:24	98091	98092	Non-IFT	2016-01-01
761	20160000004391/1	20160000004391	276	F	Pregnancy related	2016-01-01 07:37:49	2016-01-01 07:40:06	2016-01-01 08:30:33	10094	10118	IFT	2016-01-01
762	20160000004399/1	20160000004399	372	M	Epilepsy	2016-01-01 07:38:05	2016-01-01 07:40:26	2016-01-01 07:44:10	9482	9484	Non-IFT	2016-01-01
763	20160000004402/1	20160000004402	720	F	Cardiac/Cardio Vascular	2016-01-01 07:38:17	2016-01-01 07:45:29	2016-01-01 08:01:15	59026	59027	Non-IFT	2016-01-01
764	20160000004404/1	20160000004404	312	F	Pregnancy related	2016-01-01 07:38:27	2016-01-01 07:42:23	2016-01-01 07:53:01	47404	47408	Non-IFT	2016-01-01
765	20160000004411/1	20160000004411	0		Accidental Poisoning	2016-01-01 07:38:53	2016-01-01 07:41:04	2016-01-01 07:44:08	42471	42472	Non-IFT	2016-01-01
766	20160000004412/1	20160000004412	324	F	Pregnancy related	2016-01-01 07:39:00	2016-01-01 07:47:15	2016-01-01 08:10:18	60642	60655	Non-IFT	2016-01-01
767	20160000004412/2	20160000004412	0	M	Pregnancy related	2016-01-01 07:39:00	2016-01-01 07:47:15	2016-01-01 08:10:18	60642	60655	Non-IFT	2016-01-01
768	20160000004424/1	20160000004424	780	M	Trauma (Vehicular)	2016-01-01 07:39:53	2016-01-01 07:42:47	2016-01-01 07:53:28	42085	42091	Non-IFT	2016-01-01
769	20160000004431/1	20160000004431	552	M	Diabetes	2016-01-01 07:40:22	2016-01-01 07:44:05	2016-01-01 07:47:21	39397	39398	IFT	2016-01-01
770	20160000004433/1	20160000004433	720	F	Cardiac/Cardio Vascular	2016-01-01 07:40:26	2016-01-01 07:42:29	2016-01-01 07:57:22	22368	22375	IFT	2016-01-01
771	20160000004436/1	20160000004436	744	M	Trauma (Vehicular)	2016-01-01 07:40:36	2016-01-01 07:44:23	2016-01-01 07:47:17	19540	19541	Non-IFT	2016-01-01
772	20160000004452/1	20160000004452	276	F	Pregnancy related	2016-01-01 07:42:19	2016-01-01 07:57:17	2016-01-01 08:15:13	33133	33150	Non-IFT	2016-01-01
773	20160000004465/1	20160000004465	0		Trauma (non Vehicular)	2016-01-01 07:43:28	2016-01-01 08:13:47	2016-01-01 08:15:31	89492	89504	Non-IFT	2016-01-01
774	20160000004505/1	20160000004505	276	F	Fevers / Infections	2016-01-01 07:48:09	2016-01-01 07:50:49	2016-01-01 08:15:14	70162	70170	Non-IFT	2016-01-01
775	20160000004506/1	20160000004506	360	F	Pregnancy related	2016-01-01 07:48:21	2016-01-01 07:52:03	2016-01-01 08:20:37	36004	36013	IFT	2016-01-01
776	20160000004509/1	20160000004509	888	M	Trauma (Vehicular)	2016-01-01 07:48:49	2016-01-01 07:52:19	2016-01-01 07:59:16	31553	31560	Non-IFT	2016-01-01
777	20160000004521/1	20160000004521	348	F	Acute Abdomen	2016-01-01 07:49:59	2016-01-01 07:53:59	2016-01-01 08:41:26	71768	71788	Non-IFT	2016-01-01
778	20160000004524/1	20160000004524	0		Unconscious	2016-01-01 07:50:12	2016-01-01 07:54:57	2016-01-01 08:03:00	28515	28520	Non-IFT	2016-01-01
779	20160000004541/1	20160000004541	0		Trauma (Vehicular)	2016-01-01 07:51:44	2016-01-01 07:54:11	2016-01-01 08:15:52	57011	57021	Non-IFT	2016-01-01
780	20160000004546/1	20160000004546	276	F	Trauma (Vehicular)	2016-01-01 07:52:41	2016-01-01 08:19:20	2016-01-01 08:22:53	40252	40253	IFT	2016-01-01
781	20160000004563/1	20160000004563	240	M	Trauma (non Vehicular)	2016-01-01 07:55:04	2016-01-01 07:58:36	2016-01-01 08:05:57	95875	95876	Non-IFT	2016-01-01
782	20160000004569/1	20160000004569	696	F	Acute Abdomen	2016-01-01 07:55:50	2016-01-01 07:58:40	2016-01-01 08:06:43	71085	71088	Non-IFT	2016-01-01
783	20160000004574/1	20160000004574	348	M	Trauma (Vehicular)	2016-01-01 07:56:04	2016-01-01 07:59:06	2016-01-01 08:05:19	23795	23801	Non-IFT	2016-01-01
784	20160000004578/1	20160000004578	696	M	Accidental Poisoning	2016-01-01 07:56:15	2016-01-01 08:00:18	2016-01-01 08:13:35	25079	25085	Non-IFT	2016-01-01
785	20160000004616/1	20160000004616	456	F	Acute Abdomen	2016-01-01 07:59:30	2016-01-01 08:03:54	2016-01-01 08:30:49	3856	3868	Non-IFT	2016-01-01
786	20160000004632/1	20160000004632	960	M	Acute Abdomen	2016-01-01 08:00:29	2016-01-01 08:05:33	2016-01-01 08:30:51	71748	71764	Non-IFT	2016-01-01
787	20160000004655/1	20160000004655	0		Respiratory	2016-01-01 08:02:06	2016-01-01 08:06:20	2016-01-01 08:11:37	5270	5272	Non-IFT	2016-01-01
788	20160000004689/1	20160000004689	288	F	Pregnancy related	2016-01-01 08:04:32	2016-01-01 08:05:52	2016-01-01 08:30:00	36674	36696	Non-IFT	2016-01-01
789	20160000004711/1	20160000004711	0		Accidental Poisoning	2016-01-01 08:05:42	2016-01-01 08:10:45	2016-01-01 08:20:53	50615	50620	Non-IFT	2016-01-01
790	20160000004717/1	20160000004717	624	M	Trauma (Vehicular)	2016-01-01 08:06:07	2016-01-01 08:08:08	2016-01-01 08:26:40	27561	27564	Non-IFT	2016-01-01
791	20160000004722/1	20160000004722	300	M	Respiratory	2016-01-01 08:06:26	2016-01-01 08:08:42	2016-01-01 08:35:55	96971	96972	Non-IFT	2016-01-01
792	20160000004734/1	20160000004734	288	F	Pregnancy related	2016-01-01 08:07:09	2016-01-01 08:09:40	2016-01-01 08:30:53	67380	67389	Non-IFT	2016-01-01
793	20160000004746/1	20160000004746	0		Trauma (Vehicular)	2016-01-01 08:08:20	2016-01-01 08:11:32	2016-01-01 08:15:23	47058	47062	Non-IFT	2016-01-01
794	20160000004751/1	20160000004751	0		Cardiac/Cardio Vascular	2016-01-01 08:08:38	2016-01-01 08:12:13	2016-01-01 08:16:38	66749	66750	Non-IFT	2016-01-01
795	20160000004753/1	20160000004753	384	F	Acute Abdomen	2016-01-01 08:08:40	2016-01-02 09:39:21	2016-01-02 09:41:37	41087	41088	Non-IFT	2016-01-01
796	20160000004764/1	20160000004764	276	F	Pregnancy related	2016-01-01 08:09:32	2016-01-01 08:11:58	2016-01-01 08:38:41	47944	47952	IFT	2016-01-01
797	20160000004800/1	20160000004800	0		Trauma (Vehicular)	2016-01-01 08:13:05	2016-01-01 08:24:29	2016-01-01 08:44:06	25900	25913	Non-IFT	2016-01-01
798	20160000004801/1	20160000004801	480	M	Fevers / Infections	2016-01-01 08:13:11	2016-01-01 08:18:59	2016-01-01 08:35:11	2480	2494	Non-IFT	2016-01-01
799	20160000004808/1	20160000004808	36	M	Animal Attack	2016-01-01 08:13:57	2016-01-01 08:16:53	2016-01-01 08:20:46	70355	70356	IFT	2016-01-01
800	20160000004818/1	20160000004818	900	F	Assault	2016-01-01 08:14:41	2016-01-01 08:18:42	2016-01-01 08:30:43	23083	23087	Non-IFT	2016-01-01
801	20160000004830/1	20160000004830	924	M	Trauma (non Vehicular)	2016-01-01 08:15:37	2016-01-01 08:24:51	2016-01-01 08:45:11	73546	73551	Non-IFT	2016-01-01
802	20160000004856/1	20160000004856	600	F	Trauma (non Vehicular)	2016-01-01 08:17:57	2016-01-01 08:21:10	2016-01-01 08:42:44	69559	69565	Non-IFT	2016-01-01
803	20160000004867/1	20160000004867	456	M	Acute Abdomen	2016-01-01 08:18:29	2016-01-01 08:20:45	2016-01-01 08:44:43	44207	44220	Non-IFT	2016-01-01
804	20160000004868/1	20160000004868	780	M	Unconscious	2016-01-01 08:18:30	2016-01-01 08:20:37	2016-01-01 08:34:37	75085	75093	Non-IFT	2016-01-01
805	20160000004877/1	20160000004877	456	M	Trauma (Vehicular)	2016-01-01 08:18:55	2016-01-01 08:22:04	2016-01-01 08:32:48	75245	75252	Non-IFT	2016-01-01
806	20160000004886/1	20160000004886	720	F	Stroke/CerebroVascular Accidents	2016-01-01 08:20:05	2016-01-01 08:23:17	2016-01-01 09:14:22	39371	39384	Non-IFT	2016-01-01
807	20160000004889/1	20160000004889	336	M	Acute Abdomen	2016-01-01 08:20:16	2016-01-01 08:27:49	2016-01-01 09:40:15	5133	5156	IFT	2016-01-01
808	20160000004890/1	20160000004890	576	M	Cardiac/Cardio Vascular	2016-01-01 08:20:18	2016-01-01 08:23:49	2016-01-01 08:25:23	35951	35952	IFT	2016-01-01
809	20160000004891/1	20160000004891	336	F	Pregnancy related	2016-01-01 08:20:30	2016-01-01 08:21:52	2016-01-01 08:23:29	66231	66232	IFT	2016-01-01
810	20160000004893/1	20160000004893	912	M	Cardiac/Cardio Vascular	2016-01-01 08:20:50	2016-01-01 08:22:33	2016-01-01 08:24:09	53949	53950	IFT	2016-01-01
811	20160000004894/1	20160000004894	0		Trauma (non Vehicular)	2016-01-01 08:21:01	2016-01-01 08:36:44	2016-01-01 08:42:35	12590	12592	Non-IFT	2016-01-01
812	20160000004899/1	20160000004899	240	F	Pregnancy related	2016-01-01 08:21:35	2016-01-01 08:31:46	2016-01-01 09:05:12	75901	75918	Non-IFT	2016-01-01
813	20160000004901/1	20160000004901	660	M	Acute Abdomen	2016-01-01 08:21:45	2016-01-01 08:26:00	2016-01-01 08:36:15	43389	43392	Non-IFT	2016-01-01
814	20160000004902/1	20160000004902	900	F	Epilepsy	2016-01-01 08:21:58	2016-01-01 08:28:45	2016-01-01 08:46:17	99914	99919	Non-IFT	2016-01-01
815	20160000004918/1	20160000004918	600	M	Stroke/CerebroVascular Accidents	2016-01-01 08:23:28	2016-01-01 09:36:48	2016-01-01 09:38:53	22962	22963	IFT	2016-01-01
816	20160000004934/1	20160000004934	0		Pregnancy related	2016-01-01 08:24:34	2016-01-01 08:26:12	2016-01-01 08:47:50	67888	67895	Non-IFT	2016-01-01
817	20160000004938/1	20160000004938	540	F	Trauma (Vehicular)	2016-01-01 08:24:47	2016-01-01 08:26:45	2016-01-01 08:28:06	55312	55313	IFT	2016-01-01
818	20160000004950/1	20160000004950	0		Unconscious	2016-01-01 08:26:12	2016-01-01 08:30:35	2016-01-01 08:36:31	9597	9599	Non-IFT	2016-01-01
819	20160000004957/1	20160000004957	204	M	Trauma (non Vehicular)	2016-01-01 08:27:11	2016-01-01 08:29:14	2016-01-01 08:32:27	92432	92433	IFT	2016-01-01
820	20160000004960/1	20160000004960	0		Acute Abdomen	2016-01-01 08:27:34	2016-01-01 09:11:41	2016-01-01 09:25:27	27019	27020	Non-IFT	2016-01-01
821	20160000004963/1	20160000004963	780	M	Acute Abdomen	2016-01-01 08:27:47	2016-01-01 08:30:07	2016-01-01 08:33:48	19790	19791	IFT	2016-01-01
822	20160000004970/1	20160000004970	264	F	Pregnancy related	2016-01-01 08:28:13	2016-01-01 09:20:52	2016-01-01 10:05:13	49901	49923	IFT	2016-01-01
823	20160000004979/1	20160000004979	600	F	Trauma (non Vehicular)	2016-01-01 08:28:44	2016-01-01 08:32:26	2016-01-01 08:55:31	80826	80836	Non-IFT	2016-01-01
824	20160000004987/1	20160000004987	0		Acute Abdomen	2016-01-01 08:29:27	2016-01-01 08:32:25	2016-01-01 08:34:45	91209	91210	Non-IFT	2016-01-01
825	20160000004999/1	20160000004999	300	F	Accidental Poisoning	2016-01-01 08:30:33	2016-01-01 08:37:43	2016-01-01 08:39:12	50621	50622	IFT	2016-01-01
826	20160000005014/1	20160000005014	228	F	Pregnancy related	2016-01-01 08:31:33	2016-01-01 08:35:55	2016-01-01 09:10:01	75835	75854	Non-IFT	2016-01-01
827	20160000005026/1	20160000005026	0		Cardiac/Cardio Vascular	2016-01-01 08:32:26	2016-01-01 08:34:44	2016-01-01 08:40:31	11160	11161	Non-IFT	2016-01-01
828	20160000005033/1	20160000005033	876	M	Respiratory	2016-01-01 08:32:52	2016-01-01 08:36:39	2016-01-01 09:13:58	7146	7158	Non-IFT	2016-01-01
829	20160000005041/1	20160000005041	324	F	Pregnancy related	2016-01-01 08:33:41	2016-01-01 09:20:39	2016-01-01 09:22:59	7348	7349	IFT	2016-01-01
830	20160000005048/1	20160000005048	312	M	Trauma (Vehicular)	2016-01-01 08:33:59	2016-01-01 08:47:03	2016-01-01 08:49:11	32666	32667	IFT	2016-01-01
831	20160000005065/1	20160000005065	300	F	Pregnancy related	2016-01-01 08:35:05	2016-01-01 09:10:27	2016-01-01 09:35:57	10336	10347	IFT	2016-01-01
832	20160000005072/1	20160000005072	0		Fevers / Infections	2016-01-01 08:35:56	2016-01-01 08:38:33	2016-01-01 08:40:58	27628	27629	Non-IFT	2016-01-01
833	20160000005084/1	20160000005084	660	M	Accidental Poisoning	2016-01-01 08:37:08	2016-01-01 08:42:27	2016-01-01 09:05:48	83593	83604	Non-IFT	2016-01-01
834	20160000005088/1	20160000005088	312	F	Pregnancy related	2016-01-01 08:37:23	2016-01-01 08:40:02	2016-01-01 09:10:01	73589	73604	Non-IFT	2016-01-01
835	20160000005088/2	20160000005088	1	F	Pregnancy related	2016-01-01 08:37:23	2016-01-01 08:40:02	2016-01-01 09:10:01	73589	73604	Non-IFT	2016-01-01
836	20160000005100/1	20160000005100	780	M	Diabetes	2016-01-01 08:38:17	2016-01-01 08:50:53	2016-01-01 09:40:38	40318	40350	Non-IFT	2016-01-01
837	20160000005104/1	20160000005104	780	F	Stroke/CerebroVascular Accidents	2016-01-01 08:38:37	2016-01-01 08:42:10	2016-01-01 08:44:41	35479	35480	IFT	2016-01-01
838	20160000005118/1	20160000005118	18	F	Accidental Poisoning	2016-01-01 08:39:44	2016-01-01 08:42:32	2016-01-01 08:46:56	94612	94613	IFT	2016-01-01
839	20160000005124/1	20160000005124	0		Trauma (Vehicular)	2016-01-01 08:40:59	2016-01-01 08:52:01	2016-01-01 08:55:12	20866	20869	Non-IFT	2016-01-01
840	20160000005133/1	20160000005133	264	F	Epilepsy	2016-01-01 08:41:33	2016-01-01 08:43:49	2016-01-01 08:47:18	32948	32949	IFT	2016-01-01
841	20160000005145/1	20160000005145	780	M	Cardiac/Cardio Vascular	2016-01-01 08:42:43	2016-01-01 08:49:26	2016-01-01 09:20:16	26078	26098	Non-IFT	2016-01-01
842	20160000005146/1	20160000005146	456	F	Others	2016-01-01 08:42:44	2016-01-01 08:49:31	2016-01-01 09:17:48	98367	98368	Non-IFT	2016-01-01
843	20160000005161/1	20160000005161	300	F	Fevers / Infections	2016-01-01 08:43:33	2016-01-01 08:46:41	2016-01-01 09:18:54	52748	52767	Non-IFT	2016-01-01
844	20160000005180/1	20160000005180	504	M	Stroke/CerebroVascular Accidents	2016-01-01 08:45:42	2016-01-01 08:50:29	2016-01-01 08:55:09	43390	43393	Non-IFT	2016-01-01
845	20160000005186/1	20160000005186	540	M	Epilepsy	2016-01-01 08:46:07	2016-01-01 08:50:09	2016-01-01 08:53:23	68317	68318	Non-IFT	2016-01-01
846	20160000005195/1	20160000005195	0		Others	2016-01-01 08:47:02	2016-01-01 08:50:29	2016-01-01 09:20:44	17623	17634	Non-IFT	2016-01-01
847	20160000005209/1	20160000005209	576	F	Assault	2016-01-01 08:47:51	2016-01-01 08:51:42	2016-01-01 08:57:51	19313	19314	Non-IFT	2016-01-01
848	20160000005219/1	20160000005219	480	M	Trauma (Vehicular)	2016-01-01 08:48:20	2016-01-01 08:51:59	2016-01-01 09:02:19	9662	9663	IFT	2016-01-01
849	20160000005233/1	20160000005233	300	F	Accidental Poisoning	2016-01-01 08:49:37	2016-01-01 08:53:38	2016-01-01 08:55:43	42065	42066	Non-IFT	2016-01-01
850	20160000005236/1	20160000005236	924	M	Trauma (Vehicular)	2016-01-01 08:49:49	2016-01-01 08:53:37	2016-01-01 09:10:59	96962	96970	Non-IFT	2016-01-01
851	20160000005241/1	20160000005241	0		Trauma (Vehicular)	2016-01-01 08:50:16	2016-01-01 08:53:52	2016-01-01 08:59:23	68034	68035	Non-IFT	2016-01-01
852	20160000005258/1	20160000005258	360	F	Pregnancy related	2016-01-01 08:51:50	2016-01-01 08:55:05	2016-01-01 09:15:00	22348	22352	Non-IFT	2016-01-01
853	20160000005266/1	20160000005266	600	F	Trauma (Vehicular)	2016-01-01 08:52:20	2016-01-01 08:53:58	2016-01-01 09:10:35	42473	42479	Non-IFT	2016-01-01
854	20160000005269/1	20160000005269	504	M	Trauma (Vehicular)	2016-01-01 08:52:37	2016-01-01 08:58:36	2016-01-01 09:30:44	28979	28989	Non-IFT	2016-01-01
855	20160000005277/1	20160000005277	0		Trauma (Vehicular)	2016-01-01 08:53:24	2016-01-01 09:02:03	2016-01-01 09:22:28	64313	64322	Non-IFT	2016-01-01
856	20160000005279/1	20160000005279	0		Pregnancy related	2016-01-01 08:53:31	2016-01-01 09:21:52	2016-01-01 09:35:59	87816	87831	Non-IFT	2016-01-01
857	20160000005284/1	20160000005284	300	M	Fevers / Infections	2016-01-01 08:53:52	2016-01-01 09:03:33	2016-01-01 10:06:07	76678	76702	IFT	2016-01-01
858	20160000005293/1	20160000005293	228	M	Trauma (Vehicular)	2016-01-01 08:54:28	2016-01-01 09:01:31	2016-01-01 09:26:41	39207	39234	Non-IFT	2016-01-01
859	20160000005294/1	20160000005294	720	M	Cardiac/Cardio Vascular	2016-01-01 08:54:35	2016-01-01 08:57:47	2016-01-01 09:20:08	41344	41356	Non-IFT	2016-01-01
860	20160000005298/1	20160000005298	480	M	Trauma (Vehicular)	2016-01-01 08:54:39	2016-01-01 08:56:42	2016-01-01 09:09:55	47487	47490	Non-IFT	2016-01-01
861	20160000005306/1	20160000005306	192	F	Fevers / Infections	2016-01-01 08:55:06	2016-01-01 09:01:59	2016-01-01 09:55:37	54784	54785	Non-IFT	2016-01-01
862	20160000005314/1	20160000005314	108	M	Fevers / Infections	2016-01-01 08:55:47	2016-01-01 08:57:39	2016-01-01 08:59:01	12122	12123	IFT	2016-01-01
863	20160000005315/1	20160000005315	636	F	Epilepsy	2016-01-01 08:55:51	2016-01-01 09:01:09	2016-01-01 09:28:10	17054	17063	Non-IFT	2016-01-01
864	20160000005317/1	20160000005317	768	F	Animal Attack	2016-01-01 08:55:52	2016-01-01 08:57:03	2016-01-01 09:08:01	25111	25116	Non-IFT	2016-01-01
865	20160000005322/1	20160000005322	564	M	Animal Attack	2016-01-01 08:56:12	2016-01-01 09:02:11	2016-01-01 09:13:58	5238	5250	IFT	2016-01-01
866	20160000005323/1	20160000005323	276	F	Pregnancy related	2016-01-01 08:56:15	2016-01-01 08:59:29	2016-01-01 09:35:40	22933	22954	IFT	2016-01-01
867	20160000005324/1	20160000005324	288	M	Accidental Poisoning	2016-01-01 08:56:21	2016-01-01 08:58:39	2016-01-01 09:04:40	83357	83359	Non-IFT	2016-01-01
868	20160000005331/1	20160000005331	324	F	Pregnancy related	2016-01-01 08:57:04	2016-01-01 09:03:38	2016-01-01 10:00:29	70175	70207	Non-IFT	2016-01-01
869	20160000005335/1	20160000005335	0		Trauma (Vehicular)	2016-01-01 08:57:17	2016-01-01 08:59:03	2016-01-01 09:05:27	4192	4195	Non-IFT	2016-01-01
870	20160000005337/1	20160000005337	360	M	Respiratory	2016-01-01 08:57:20	2016-01-01 09:00:01	2016-01-01 09:04:43	64158	64159	IFT	2016-01-01
871	20160000005354/1	20160000005354	0		Trauma (Vehicular)	2016-01-01 08:59:43	2016-01-01 09:05:00	2016-01-01 09:08:24	34225	34227	Non-IFT	2016-01-01
872	20160000005358/1	20160000005358	780	F	Acute Abdomen	2016-01-01 08:59:59	2016-01-01 09:01:43	2016-01-01 09:30:47	12010	12022	Non-IFT	2016-01-01
873	20160000005363/1	20160000005363	0		Trauma (non Vehicular)	2016-01-01 09:00:26	2016-01-01 09:03:59	2016-01-01 09:05:55	30697	30705	Non-IFT	2016-01-01
874	20160000005365/1	20160000005365	780	M	Trauma (non Vehicular)	2016-01-01 09:00:38	2016-01-01 09:08:05	2016-01-01 09:45:31	38130	38136	Non-IFT	2016-01-01
875	20160000005372/1	20160000005372	840	M	Acute Abdomen	2016-01-01 09:01:18	2016-01-01 09:04:04	2016-01-01 09:06:36	7014	7015	IFT	2016-01-01
876	20160000005383/1	20160000005383	240	F	Pregnancy related	2016-01-01 09:02:22	2016-01-01 09:10:25	2016-01-01 09:46:08	69896	69919	Non-IFT	2016-01-01
877	20160000005385/1	20160000005385	0		Acute Abdomen	2016-01-01 09:02:25	2016-01-01 11:22:10	2016-01-01 11:24:28	39429	39430	Non-IFT	2016-01-01
878	20160000005388/1	20160000005388	6	F	Neonatal(upto 1 month)	2016-01-01 09:02:28	2016-01-01 09:15:13	2016-01-01 09:17:11	60583	60584	IFT	2016-01-01
879	20160000005417/1	20160000005417	588	M	Trauma (Vehicular)	2016-01-01 09:03:54	2016-01-01 09:09:53	2016-01-01 09:15:22	16024	16027	Non-IFT	2016-01-01
880	20160000005420/1	20160000005420	528	F	Fevers / Infections	2016-01-01 09:04:09	2016-01-01 09:10:24	2016-01-01 09:49:17	55856	55863	Non-IFT	2016-01-01
881	20160000005446/1	20160000005446	900	M	Cardiac/Cardio Vascular	2016-01-01 09:05:38	2016-01-01 09:09:18	2016-01-01 09:11:56	49257	49258	IFT	2016-01-01
882	20160000005447/1	20160000005447	252	F	Pregnancy related	2016-01-01 09:05:39	2016-01-01 09:09:47	2016-01-01 09:35:57	74811	74823	IFT	2016-01-01
883	20160000005464/1	20160000005464	600	M	Acute Abdomen	2016-01-01 09:06:49	2016-01-01 09:09:00	2016-01-01 09:11:05	50868	50869	IFT	2016-01-01
884	20160000005483/1	20160000005483	540	M	Cardiac/Cardio Vascular	2016-01-01 09:07:56	2016-01-01 09:17:41	2016-01-01 09:29:29	13431	13435	Non-IFT	2016-01-01
885	20160000005490/1	20160000005490	0		Trauma (Vehicular)	2016-01-01 09:08:23	2016-01-01 09:10:05	2016-01-01 09:15:40	9487	9490	Non-IFT	2016-01-01
886	20160000005492/1	20160000005492	96	F	Fevers / Infections	2016-01-01 09:08:25	2016-01-01 09:12:50	2016-01-01 09:14:56	34605	34606	IFT	2016-01-01
887	20160000005505/1	20160000005505	936	F	Stroke/CerebroVascular Accidents	2016-01-01 09:09:14	2016-01-01 09:10:06	2016-01-01 09:15:28	19120	19121	IFT	2016-01-01
888	20160000005509/1	20160000005509	840	M	Acute Abdomen	2016-01-01 09:09:27	2016-01-01 09:18:08	2016-01-01 10:01:45	42078	42100	IFT	2016-01-01
889	20160000005521/1	20160000005521	456	M	Trauma (Vehicular)	2016-01-01 09:10:15	2016-01-01 09:12:52	2016-01-01 09:14:07	75260	75261	IFT	2016-01-01
890	20160000005522/1	20160000005522	0		Pregnancy related	2016-01-01 09:10:18	2016-01-01 09:11:42	2016-01-01 09:14:49	12104	12105	Non-IFT	2016-01-01
891	20160000005536/1	20160000005536	780	F	Fevers / Infections	2016-01-01 09:11:56	2016-01-01 09:15:57	2016-01-01 09:17:23	77604	77621	IFT	2016-01-01
892	20160000005537/1	20160000005537	0		Pregnancy related	2016-01-01 09:12:01	2016-01-01 09:15:18	2016-01-01 09:55:26	93567	93576	Non-IFT	2016-01-01
893	20160000005545/1	20160000005545	720	F	Fire/Burns	2016-01-01 09:12:58	2016-01-01 09:16:45	2016-01-01 09:45:31	13501	13509	Non-IFT	2016-01-01
894	20160000005545/2	20160000005545	396	M	Fire/Burns	2016-01-01 09:12:58	2016-01-01 09:16:45	2016-01-01 09:45:31	13501	13509	Non-IFT	2016-01-01
895	20160000005552/1	20160000005552	360	F	Epilepsy	2016-01-01 09:13:22	2016-01-01 09:15:34	2016-01-01 09:18:31	74407	74408	IFT	2016-01-01
896	20160000005554/1	20160000005554	780	M	Acute Abdomen	2016-01-01 09:13:35	2016-01-01 09:15:03	2016-01-01 09:17:19	59962	59963	IFT	2016-01-01
897	20160000005562/1	20160000005562	672	F	Stroke/CerebroVascular Accidents	2016-01-01 09:14:27	2016-01-01 09:18:36	2016-01-01 09:22:29	62878	62879	IFT	2016-01-01
898	20160000005566/1	20160000005566	0		Trauma (non Vehicular)	2016-01-01 09:14:38	2016-01-01 09:18:56	2016-01-01 09:40:25	32208	32228	Non-IFT	2016-01-01
899	20160000005577/1	20160000005577	276	F	Pregnancy related	2016-01-01 09:15:22	2016-01-01 09:18:13	2016-01-01 09:21:25	28541	28542	IFT	2016-01-01
900	20160000005599/1	20160000005599	276	F	Pregnancy related	2016-01-01 09:16:42	2016-01-01 09:20:29	2016-01-01 10:19:55	47493	47519	IFT	2016-01-01
901	20160000005608/1	20160000005608	0		Trauma (non Vehicular)	2016-01-01 09:17:11	2016-01-01 09:34:26	2016-01-01 09:41:34	20872	20879	Non-IFT	2016-01-01
902	20160000005614/1	20160000005614	456	M	Trauma (non Vehicular)	2016-01-01 09:17:45	2016-01-01 09:34:24	2016-01-01 09:36:57	56276	56280	Non-IFT	2016-01-01
903	20160000005627/1	20160000005627	660	M	Trauma (Vehicular)	2016-01-01 09:18:59	2016-01-01 09:21:04	2016-01-01 09:24:46	34102	34103	Non-IFT	2016-01-01
904	20160000005644/1	20160000005644	0		Trauma (non Vehicular)	2016-01-01 09:19:50	2016-01-01 09:34:15	2016-01-01 09:40:14	27570	27576	Non-IFT	2016-01-01
905	20160000005653/1	20160000005653	840	F	Trauma (Vehicular)	2016-01-01 09:20:14	2016-01-01 09:22:06	2016-01-01 09:25:58	39880	39881	IFT	2016-01-01
906	20160000005663/1	20160000005663	300	F	Trauma (Vehicular)	2016-01-01 09:21:12	2016-01-01 09:23:39	2016-01-01 09:45:23	51971	51985	Non-IFT	2016-01-01
907	20160000005665/1	20160000005665	1008	M	Others	2016-01-01 09:21:14	2016-01-01 09:48:39	2016-01-01 10:40:25	52212	52227	IFT	2016-01-01
908	20160000005669/1	20160000005669	0		Pregnancy related	2016-01-01 09:21:21	2016-01-01 09:23:32	2016-01-01 09:25:45	31527	31528	Non-IFT	2016-01-01
909	20160000005670/1	20160000005670	660	M	Trauma (non Vehicular)	2016-01-01 09:21:25	2016-01-01 09:22:53	2016-01-01 09:27:48	36611	36612	IFT	2016-01-01
910	20160000005672/1	20160000005672	0		Trauma (Vehicular)	2016-01-01 09:21:27	2016-01-01 09:46:14	2016-01-01 10:00:45	83730	83748	Non-IFT	2016-01-01
911	20160000005685/1	20160000005685	768	M	Pregnancy related	2016-01-01 09:22:48	2016-01-01 09:25:59	2016-01-01 09:46:38	94107	94120	Non-IFT	2016-01-01
912	20160000005687/1	20160000005687	300	M	Trauma (non Vehicular)	2016-01-01 09:22:54	2016-01-01 09:25:32	2016-01-01 09:29:24	88411	88412	IFT	2016-01-01
913	20160000005696/1	20160000005696	840	F	Trauma (Vehicular)	2016-01-01 09:23:49	2016-01-01 09:26:43	2016-01-01 09:32:40	3020	3021	Non-IFT	2016-01-01
914	20160000005704/1	20160000005704	0		Trauma (non Vehicular)	2016-01-01 09:24:31	2016-01-01 09:26:19	2016-01-01 09:37:39	32482	32487	Non-IFT	2016-01-01
915	20160000005705/1	20160000005705	780	F	Cardiac/Cardio Vascular	2016-01-01 09:24:33	2016-01-01 09:27:27	2016-01-01 09:38:27	81446	81457	Non-IFT	2016-01-01
916	20160000005708/1	20160000005708	204	F	Pregnancy related	2016-01-01 09:24:48	2016-01-01 09:26:42	2016-01-01 09:29:00	1880	1881	IFT	2016-01-01
917	20160000005712/1	20160000005712	216	M	Trauma (Vehicular)	2016-01-01 09:25:02	2016-01-01 09:34:04	2016-01-01 09:37:42	3719	3723	Non-IFT	2016-01-01
918	20160000005714/1	20160000005714	0	M	Neonatal(upto 1 month)	2016-01-01 09:25:07	2016-01-01 09:37:11	2016-01-01 09:39:44	45377	45378	IFT	2016-01-01
919	20160000005715/1	20160000005715	264	F	Pregnancy related	2016-01-01 09:25:13	2016-01-01 10:02:40	2016-01-01 10:10:01	71743	71744	IFT	2016-01-01
920	20160000005722/1	20160000005722	420	F	Trauma (Vehicular)	2016-01-01 09:26:05	2016-01-01 09:27:31	2016-01-01 09:35:43	50684	50687	Non-IFT	2016-01-01
921	20160000005723/1	20160000005723	252	F	Pregnancy related	2016-01-01 09:26:06	2016-01-01 09:28:13	2016-01-01 10:01:38	36259	36273	Non-IFT	2016-01-01
922	20160000005724/1	20160000005724	540	M	Trauma (Vehicular)	2016-01-01 09:26:06	2016-01-01 09:30:43	2016-01-01 09:51:56	99670	99679	IFT	2016-01-01
923	20160000005728/1	20160000005728	240	F	Pregnancy related	2016-01-01 09:26:26	2016-01-01 09:30:01	2016-01-01 09:40:29	59104	59111	IFT	2016-01-01
924	20160000005732/1	20160000005732	264	F	Pregnancy related	2016-01-01 09:27:00	2016-01-01 09:30:52	2016-01-01 09:35:05	63472	63474	Non-IFT	2016-01-01
925	20160000005740/1	20160000005740	456	M	Respiratory	2016-01-01 09:27:27	2016-01-01 09:33:44	2016-01-01 09:41:07	16600	16612	IFT	2016-01-01
926	20160000005746/1	20160000005746	288	F	Pregnancy related	2016-01-01 09:27:44	2016-01-01 09:31:27	2016-01-01 09:40:24	30053	30062	Non-IFT	2016-01-01
927	20160000005755/1	20160000005755	1008	F	Acute Abdomen	2016-01-01 09:28:22	2016-01-01 09:42:56	2016-01-01 10:05:08	61337	61348	Non-IFT	2016-01-01
928	20160000005762/1	20160000005762	120	F	Epilepsy	2016-01-01 09:28:48	2016-01-01 09:30:02	2016-01-01 09:34:03	46630	46631	Non-IFT	2016-01-01
929	20160000005765/1	20160000005765	0	M	Respiratory	2016-01-01 09:29:03	2016-01-01 09:30:47	2016-01-01 09:33:36	53883	53884	IFT	2016-01-01
930	20160000005775/1	20160000005775	216	M	Assault	2016-01-01 09:29:35	2016-01-01 09:33:59	2016-01-01 09:45:24	66751	66755	Non-IFT	2016-01-01
931	20160000005783/1	20160000005783	576	M	Trauma (non Vehicular)	2016-01-01 09:30:19	2016-01-01 09:32:38	2016-01-01 09:34:45	6335	6336	IFT	2016-01-01
932	20160000005792/1	20160000005792	0	F	Fevers / Infections	2016-01-01 09:30:42	2016-01-01 09:50:15	2016-01-01 10:10:36	75278	75292	IFT	2016-01-01
933	20160000005809/1	20160000005809	0		Fire/Burns	2016-01-01 09:31:51	2016-01-01 09:36:34	2016-01-01 09:45:37	52741	52745	Non-IFT	2016-01-01
934	20160000005811/1	20160000005811	0	F	Neonatal(upto 1 month)	2016-01-01 09:32:07	2016-01-01 09:47:52	2016-01-01 11:00:08	63924	64006	IFT	2016-01-01
935	20160000005815/1	20160000005815	384	F	Pregnancy related	2016-01-01 09:32:30	2016-01-01 09:35:40	2016-01-01 09:46:45	32145	32155	IFT	2016-01-01
936	20160000005820/1	20160000005820	636	M	Acute Abdomen	2016-01-01 09:32:37	2016-01-01 09:34:04	2016-01-01 09:36:16	25924	25925	IFT	2016-01-01
937	20160000005824/1	20160000005824	264	M	Trauma (Vehicular)	2016-01-01 09:32:49	2016-01-01 09:38:10	2016-01-01 09:59:04	26911	26925	IFT	2016-01-01
938	20160000005826/1	20160000005826	300	M	Trauma (Vehicular)	2016-01-01 09:32:53	2016-01-01 09:36:38	2016-01-01 09:50:41	15799	15812	Non-IFT	2016-01-01
939	20160000005833/1	20160000005833	0		Acute Abdomen	2016-01-01 09:33:21	2016-01-01 09:36:05	2016-01-01 09:52:15	42331	42334	Non-IFT	2016-01-01
940	20160000005842/1	20160000005842	396	F	Trauma (Vehicular)	2016-01-01 09:34:37	2016-01-01 09:36:46	2016-01-01 09:44:28	83884	83888	Non-IFT	2016-01-01
941	20160000005848/1	20160000005848	204	M	Others	2016-01-01 09:35:23	2016-01-01 09:37:30	2016-01-01 10:02:07	71091	71103	Non-IFT	2016-01-01
942	20160000005855/1	20160000005855	192	F	Epilepsy	2016-01-01 09:36:22	2016-01-01 09:39:55	2016-01-01 10:00:51	85446	85458	Non-IFT	2016-01-01
943	20160000005876/1	20160000005876	276	M	Animal Attack	2016-01-01 09:37:39	2016-01-01 09:43:27	2016-01-01 10:12:16	47254	47264	Non-IFT	2016-01-01
944	20160000005878/1	20160000005878	0	F	Neonatal(upto 1 month)	2016-01-01 09:37:46	2016-01-01 09:50:32	2016-01-01 11:15:45	56313	56369	IFT	2016-01-01
945	20160000005903/1	20160000005903	0		Trauma (Vehicular)	2016-01-01 09:39:22	2016-01-01 09:41:23	2016-01-01 09:47:09	21374	21376	Non-IFT	2016-01-01
946	20160000005911/1	20160000005911	0		Accidental Poisoning	2016-01-01 09:39:42	2016-01-01 09:45:25	2016-01-01 09:50:49	22039	22041	Non-IFT	2016-01-01
947	20160000005913/1	20160000005913	0		Fire/Burns	2016-01-01 09:39:53	2016-01-01 09:44:03	2016-01-01 10:05:50	16959	16965	Non-IFT	2016-01-01
948	20160000005924/1	20160000005924	240	M	Trauma (Vehicular)	2016-01-01 09:40:25	2016-01-01 09:48:43	2016-01-01 09:56:29	42384	42389	Non-IFT	2016-01-01
949	20160000005930/1	20160000005930	252	F	Pregnancy related	2016-01-01 09:40:38	2016-01-01 09:54:27	2016-01-01 09:56:04	87832	87833	IFT	2016-01-01
950	20160000005933/1	20160000005933	336	F	Pregnancy related	2016-01-01 09:40:56	2016-01-01 09:43:14	2016-01-01 09:52:58	18659	18664	Non-IFT	2016-01-01
951	20160000005940/1	20160000005940	600	M	Epilepsy	2016-01-01 09:41:19	2016-01-01 09:44:33	2016-01-01 09:59:02	30692	30695	Non-IFT	2016-01-01
952	20160000005941/1	20160000005941	300	F	Pregnancy related	2016-01-01 09:41:20	2016-01-01 09:45:33	2016-01-01 09:50:26	49400	49401	Non-IFT	2016-01-01
953	20160000005944/1	20160000005944	564	F	Stroke/CerebroVascular Accidents	2016-01-01 09:41:33	2016-01-01 10:03:04	2016-01-01 10:52:02	91446	91470	IFT	2016-01-01
954	20160000005958/1	20160000005958	276	F	Pregnancy related	2016-01-01 09:42:46	2016-01-01 09:45:12	2016-01-01 10:03:36	19616	19628	Non-IFT	2016-01-01
955	20160000005959/1	20160000005959	600	M	Acute Abdomen	2016-01-01 09:42:49	2016-01-01 09:45:27	2016-01-01 10:00:11	70193	70202	IFT	2016-01-01
956	20160000005961/1	20160000005961	876	M	Acute Abdomen	2016-01-01 09:43:13	2016-01-01 09:46:23	2016-01-01 09:55:32	42840	42845	IFT	2016-01-01
957	20160000005962/1	20160000005962	228	F	Pregnancy related	2016-01-01 09:43:16	2016-01-01 09:44:57	2016-01-01 09:46:13	35150	35151	IFT	2016-01-01
958	20160000005968/1	20160000005968	480	M	Stroke/CerebroVascular Accidents	2016-01-01 09:43:38	2016-01-01 09:46:30	2016-01-01 09:50:07	2509	2512	IFT	2016-01-01
959	20160000005969/1	20160000005969	780	F	Cardiac/Cardio Vascular	2016-01-01 09:43:38	2016-01-01 09:46:26	2016-01-01 09:48:35	3890	3894	Non-IFT	2016-01-01
960	20160000005973/1	20160000005973	384	M	Stroke/CerebroVascular Accidents	2016-01-01 09:43:58	2016-01-01 09:55:24	2016-01-01 10:15:21	51636	51641	Non-IFT	2016-01-01
961	20160000005976/1	20160000005976	252	M	Trauma (non Vehicular)	2016-01-01 09:44:23	2016-01-01 09:47:14	2016-01-01 10:03:12	58481	58491	Non-IFT	2016-01-01
962	20160000005977/1	20160000005977	276	M	Accidental Poisoning	2016-01-01 09:44:43	2016-01-01 09:48:42	2016-01-01 10:15:04	413	434	IFT	2016-01-01
963	20160000005979/1	20160000005979	600	M	Acute Abdomen	2016-01-01 09:44:45	2016-01-01 10:03:40	2016-01-01 11:00:31	33169	33194	Non-IFT	2016-01-01
964	20160000005987/1	20160000005987	0		Suicide attempt	2016-01-01 09:45:19	2016-01-01 09:48:53	2016-01-01 10:00:57	90183	90184	Non-IFT	2016-01-01
965	20160000005991/1	20160000005991	24	F	Acute Abdomen	2016-01-01 09:45:32	2016-01-01 09:47:13	2016-01-01 09:50:47	39411	39412	IFT	2016-01-01
966	20160000005993/1	20160000005993	576	M	Cardiac/Cardio Vascular	2016-01-01 09:45:42	2016-01-01 10:31:39	2016-01-01 10:35:07	97159	97160	IFT	2016-01-01
967	20160000005995/1	20160000005995	240	F	Pregnancy related	2016-01-01 09:45:46	2016-01-01 09:47:24	2016-01-01 09:52:43	14564	14568	IFT	2016-01-01
968	20160000005995/2	20160000005995	1	F	Pregnancy related	2016-01-01 09:45:46	2016-01-01 09:47:24	2016-01-01 09:52:43	14564	14568	IFT	2016-01-01
969	20160000005999/1	20160000005999	540	F	Acute Abdomen	2016-01-01 09:46:05	2016-01-01 09:47:36	2016-01-01 10:07:16	14324	14329	IFT	2016-01-01
970	20160000006005/1	20160000006005	300	F	Pregnancy related	2016-01-01 09:46:32	2016-01-01 09:49:47	2016-01-01 10:15:25	21867	21877	IFT	2016-01-01
971	20160000006011/1	20160000006011	72	F	Fire/Burns	2016-01-01 09:47:11	2016-01-01 09:49:32	2016-01-01 10:05:14	92917	92928	IFT	2016-01-01
972	20160000006019/1	20160000006019	900	M	Stroke/CerebroVascular Accidents	2016-01-01 09:47:41	2016-01-01 09:50:44	2016-01-01 10:15:07	83383	83398	IFT	2016-01-01
973	20160000006021/1	20160000006021	276	F	Pregnancy related	2016-01-01 09:47:43	2016-01-01 09:51:08	2016-01-01 10:10:29	98910	98916	Non-IFT	2016-01-01
974	20160000006033/1	20160000006033	816	M	Respiratory	2016-01-01 09:48:35	2016-01-01 10:05:12	2016-01-01 10:20:09	57542	57556	Non-IFT	2016-01-01
975	20160000006043/1	20160000006043	840	F	Stroke/CerebroVascular Accidents	2016-01-01 09:49:42	2016-01-01 09:51:48	2016-01-01 10:10:17	6568	6578	Non-IFT	2016-01-01
976	20160000006046/1	20160000006046	552	F	Trauma (Vehicular)	2016-01-01 09:49:50	2016-01-01 09:52:13	2016-01-01 09:58:49	34229	34232	Non-IFT	2016-01-01
977	20160000006055/1	20160000006055	300	F	Pregnancy related	2016-01-01 09:50:18	2016-01-01 10:05:47	2016-01-01 10:56:07	72106	72140	Non-IFT	2016-01-01
978	20160000006063/1	20160000006063	468	M	Trauma (Vehicular)	2016-01-01 09:50:49	2016-01-01 09:55:12	2016-01-01 10:08:28	62294	62304	Non-IFT	2016-01-01
979	20160000006065/1	20160000006065	600	M	Cardiac/Cardio Vascular	2016-01-01 09:51:00	2016-01-01 09:53:05	2016-01-01 09:58:34	29040	29041	IFT	2016-01-01
980	20160000006071/1	20160000006071	120	F	Epilepsy	2016-01-01 09:51:11	2016-01-01 10:03:52	2016-01-01 10:14:50	32488	32492	IFT	2016-01-01
981	20160000006110/1	20160000006110	0		Fevers / Infections	2016-01-01 09:53:21	2016-01-01 09:58:38	2016-01-01 10:10:37	21822	21830	Non-IFT	2016-01-01
982	20160000006117/1	20160000006117	276	F	Pregnancy related	2016-01-01 09:53:58	2016-01-01 09:59:37	2016-01-01 10:21:12	25106	25116	Non-IFT	2016-01-01
983	20160000006118/1	20160000006118	672	M	Cardiac/Cardio Vascular	2016-01-01 09:54:00	2016-01-01 11:14:55	2016-01-01 12:00:07	36981	37001	IFT	2016-01-01
984	20160000006120/1	20160000006120	228	F	Acute Abdomen	2016-01-01 09:54:06	2016-01-01 09:56:57	2016-01-01 10:10:26	39399	39406	Non-IFT	2016-01-01
985	20160000006121/1	20160000006121	0		Trauma (non Vehicular)	2016-01-01 09:54:12	2016-01-01 09:56:16	2016-01-01 10:04:08	78338	78344	Non-IFT	2016-01-01
986	20160000006126/1	20160000006126	960	M	Respiratory	2016-01-01 09:54:22	2016-01-01 09:55:40	2016-01-01 09:57:38	38530	38531	IFT	2016-01-01
987	20160000006128/1	20160000006128	840	M	Fevers / Infections	2016-01-01 09:54:32	2016-01-01 09:58:54	2016-01-01 10:20:36	30892	30902	Non-IFT	2016-01-01
988	20160000006146/1	20160000006146	18	M	Paediatric(1-12years)	2016-01-01 09:55:47	2016-01-01 10:04:10	2016-01-01 10:29:23	88736	88749	Non-IFT	2016-01-01
989	20160000006153/1	20160000006153	516	M	Unconscious	2016-01-01 09:56:22	2016-01-01 09:59:52	2016-01-01 10:18:18	23918	23930	Non-IFT	2016-01-01
990	20160000006154/1	20160000006154	564	F	Fevers / Infections	2016-01-01 09:56:27	2016-01-01 09:59:26	2016-01-01 11:00:12	49944	49959	Non-IFT	2016-01-01
991	20160000006158/1	20160000006158	300	F	Pregnancy related	2016-01-01 09:56:34	2016-01-01 09:59:06	2016-01-01 10:06:15	21235	21240	Non-IFT	2016-01-01
992	20160000006177/1	20160000006177	660	M	Epilepsy	2016-01-01 09:57:35	2016-01-01 09:59:11	2016-01-01 10:01:37	66793	66794	Non-IFT	2016-01-01
993	20160000006184/1	20160000006184	720	M	Trauma (non Vehicular)	2016-01-01 09:58:14	2016-01-01 10:00:47	2016-01-01 10:02:38	91211	91212	IFT	2016-01-01
994	20160000006201/1	20160000006201	720	F	Diabetes	2016-01-01 09:59:14	2016-01-01 10:01:19	2016-01-01 10:03:01	46875	46876	IFT	2016-01-01
995	20160000006202/1	20160000006202	0		Unconscious	2016-01-01 09:59:14	2016-01-01 10:03:29	2016-01-01 10:30:26	76532	76550	Non-IFT	2016-01-01
996	20160000006203/1	20160000006203	300	M	Epilepsy	2016-01-01 09:59:15	2016-01-01 10:23:54	2016-01-01 10:30:23	17646	17655	Non-IFT	2016-01-01
997	20160000006213/1	20160000006213	648	M	Cardiac/Cardio Vascular	2016-01-01 09:59:50	2016-01-01 10:01:51	2016-01-01 10:12:30	75444	75450	IFT	2016-01-01
998	20160000006215/1	20160000006215	240	F	Pregnancy related	2016-01-01 09:59:56	2016-01-01 10:04:36	2016-01-01 10:26:53	16370	16386	IFT	2016-01-01
999	20160000006220/1	20160000006220	612	F	Fevers / Infections	2016-01-01 10:00:13	2016-01-01 10:02:10	2016-01-01 10:08:28	23426	23427	IFT	2016-01-01
1000	20160000006222/1	20160000006222	0		Stroke/CerebroVascular Accidents	2016-01-01 10:00:21	2016-01-01 10:02:45	2016-01-01 10:05:42	83841	83843	Non-IFT	2016-01-01
1001	20160000006233/1	20160000006233	0		Animal Attack	2016-01-01 10:01:18	2016-01-01 10:04:45	2016-01-01 10:15:08	30573	30579	Non-IFT	2016-01-01
1002	20160000006239/1	20160000006239	840	M	Trauma (non Vehicular)	2016-01-01 10:01:36	2016-01-01 10:04:34	2016-01-01 10:10:03	87192	87195	IFT	2016-01-01
1003	20160000006241/1	20160000006241	420	M	Trauma (non Vehicular)	2016-01-01 10:01:38	2016-01-01 10:04:07	2016-01-01 10:07:24	86964	86965	IFT	2016-01-01
1004	20160000006274/1	20160000006274	336	F	Pregnancy related	2016-01-01 10:03:34	2016-01-01 10:13:57	2016-01-01 11:10:54	61436	61460	IFT	2016-01-01
1005	20160000006277/1	20160000006277	54	M	Epilepsy	2016-01-01 10:03:38	2016-01-01 10:04:54	2016-01-01 10:08:17	62695	62696	IFT	2016-01-01
1006	20160000006281/1	20160000006281	360	M	Epilepsy	2016-01-01 10:04:01	2016-01-01 10:07:15	2016-01-01 10:21:38	14491	14493	IFT	2016-01-01
1007	20160000006285/1	20160000006285	276	F	Pregnancy related	2016-01-01 10:04:28	2016-01-01 10:06:21	2016-01-01 10:30:05	27539	27554	Non-IFT	2016-01-01
1008	20160000006296/1	20160000006296	24	M	Fevers / Infections	2016-01-01 10:05:10	2016-01-01 10:08:58	2016-01-01 10:38:35	29445	29468	IFT	2016-01-01
1009	20160000006316/1	20160000006316	912	M	Respiratory	2016-01-01 10:06:26	2016-01-01 10:11:27	2016-01-01 10:48:32	22722	22740	Non-IFT	2016-01-01
1010	20160000006340/1	20160000006340	336	F	Pregnancy related	2016-01-01 10:08:50	2016-01-01 10:43:23	2016-01-01 10:58:48	71117	71124	Non-IFT	2016-01-01
1011	20160000006344/1	20160000006344	0		Diabetes	2016-01-01 10:09:07	2016-01-01 10:20:23	2016-01-01 10:32:02	22128	22129	Non-IFT	2016-01-01
1012	20160000006346/1	20160000006346	1	M	Neonatal(upto 1 month)	2016-01-01 10:09:20	2016-01-01 10:13:06	2016-01-01 11:00:11	93964	93995	IFT	2016-01-01
1013	20160000006351/1	20160000006351	540	F	Trauma (Vehicular)	2016-01-01 10:09:44	2016-01-01 10:12:14	2016-01-01 10:19:52	52214	52215	Non-IFT	2016-01-01
1014	20160000006354/1	20160000006354	360	M	Trauma (Vehicular)	2016-01-01 10:09:56	2016-01-01 10:17:27	2016-01-01 10:24:06	41382	41383	IFT	2016-01-01
1015	20160000006358/1	20160000006358	840	M	Diabetes	2016-01-01 10:10:09	2016-01-01 10:27:50	2016-01-01 10:31:41	54884	54886	IFT	2016-01-01
1016	20160000006362/1	20160000006362	780	M	Diabetes	2016-01-01 10:10:25	2016-01-01 10:22:54	2016-01-01 10:45:15	31567	31582	IFT	2016-01-01
1017	20160000006371/1	20160000006371	660	M	Fevers / Infections	2016-01-01 10:10:40	2016-01-01 10:13:43	2016-01-01 10:29:52	27893	27899	Non-IFT	2016-01-01
1018	20160000006377/1	20160000006377	408	F	Pregnancy related	2016-01-01 10:11:25	2016-01-01 10:14:45	2016-01-01 10:16:12	28293	28294	IFT	2016-01-01
1019	20160000006378/1	20160000006378	780	M	Trauma (non Vehicular)	2016-01-01 10:11:27	2016-01-01 10:13:14	2016-01-01 10:15:54	38138	38139	IFT	2016-01-01
1020	20160000006381/1	20160000006381	840	M	Trauma (non Vehicular)	2016-01-01 10:11:32	2016-01-01 10:13:46	2016-01-01 10:21:56	39685	39690	Non-IFT	2016-01-01
1021	20160000006382/1	20160000006382	0		Trauma (Vehicular)	2016-01-01 10:11:43	2016-01-01 10:14:16	2016-01-01 10:30:24	43702	43717	Non-IFT	2016-01-01
1022	20160000006383/1	20160000006383	216	F	Acute Abdomen	2016-01-01 10:11:44	2016-01-01 10:14:29	2016-01-01 10:40:11	67470	67482	IFT	2016-01-01
1023	20160000006385/1	20160000006385	456	M	Assault	2016-01-01 10:11:56	2016-01-01 10:14:40	2016-01-01 10:50:45	34984	35003	Non-IFT	2016-01-01
1024	20160000006401/1	20160000006401	636	F	Stroke/CerebroVascular Accidents	2016-01-01 10:12:58	2016-01-01 11:06:29	2016-01-01 11:15:09	39414	39417	IFT	2016-01-01
1025	20160000006420/1	20160000006420	720	M	Fevers / Infections	2016-01-01 10:14:27	2016-01-01 10:22:35	2016-01-01 10:40:21	46651	46655	Non-IFT	2016-01-01
1026	20160000006431/1	20160000006431	240	F	Pregnancy related	2016-01-01 10:14:57	2016-01-01 10:17:05	2016-01-01 10:19:27	27664	27665	IFT	2016-01-01
1027	20160000006435/1	20160000006435	0		Animal Attack	2016-01-01 10:15:10	2016-01-01 10:17:22	2016-01-01 10:28:37	22372	22378	Non-IFT	2016-01-01
1028	20160000006436/1	20160000006436	900	M	Trauma (non Vehicular)	2016-01-01 10:15:15	2016-01-01 10:21:19	2016-01-01 10:32:09	47063	47073	Non-IFT	2016-01-01
1029	20160000006440/1	20160000006440	492	M	Trauma (Vehicular)	2016-01-01 10:15:19	2016-01-01 10:17:48	2016-01-01 10:28:41	14192	14193	Non-IFT	2016-01-01
1030	20160000006440/2	20160000006440	300	M	Trauma (Vehicular)	2016-01-01 10:15:19	2016-01-01 10:17:48	2016-01-01 10:28:41	14192	14193	Non-IFT	2016-01-01
1031	20160000006443/1	20160000006443	840	F	Acute Abdomen	2016-01-01 10:15:22	2016-01-01 10:43:47	2016-01-01 11:29:29	149299	149329	IFT	2016-01-01
1032	20160000006447/1	20160000006447	120	M	Cardiac/Cardio Vascular	2016-01-01 10:15:41	2016-01-01 10:18:53	2016-01-01 10:21:26	12863	12864	IFT	2016-01-01
1033	20160000006453/1	20160000006453	504	M	Acute Abdomen	2016-01-01 10:16:13	2016-01-01 10:22:57	2016-01-01 10:34:18	73558	73560	IFT	2016-01-01
1034	20160000006457/1	20160000006457	0		Trauma (Vehicular)	2016-01-01 10:16:47	2016-01-01 10:20:35	2016-01-01 10:45:10	33251	33269	Non-IFT	2016-01-01
1035	20160000006461/1	20160000006461	0		Trauma (Vehicular)	2016-01-01 10:17:12	2016-01-01 10:56:14	2016-01-01 10:58:45	52173	52174	Non-IFT	2016-01-01
1036	20160000006468/1	20160000006468	456	M	Accidental Poisoning	2016-01-01 10:17:41	2016-01-01 10:22:54	2016-01-01 10:40:53	21949	21950	Non-IFT	2016-01-01
1037	20160000006473/1	20160000006473	684	F	Fevers / Infections	2016-01-01 10:18:06	2016-01-01 10:48:43	2016-01-01 10:51:06	94030	94031	IFT	2016-01-01
1038	20160000006474/1	20160000006474	312	M	Trauma (Vehicular)	2016-01-01 10:18:10	2016-01-01 10:20:23	2016-01-01 10:38:00	34761	34771	IFT	2016-01-01
1039	20160000006474/2	20160000006474	480	M	Trauma (Vehicular)	2016-01-01 10:18:10	2016-01-01 10:20:23	2016-01-01 10:38:00	34761	34771	IFT	2016-01-01
1040	20160000006481/1	20160000006481	960	M	Assault	2016-01-01 10:18:26	2016-01-01 10:24:06	2016-01-01 11:00:32	49	63	Non-IFT	2016-01-01
1041	20160000006482/1	20160000006482	900	M	Diabetes	2016-01-01 10:18:27	2016-01-01 11:15:02	2016-01-01 11:30:55	50711	50723	IFT	2016-01-01
1042	20160000006484/1	20160000006484	276	F	Accidental Poisoning	2016-01-01 10:18:29	2016-01-01 10:21:55	2016-01-01 10:30:39	50664	50665	Non-IFT	2016-01-01
1043	20160000006507/1	20160000006507	288	F	Pregnancy related	2016-01-01 10:19:58	2016-01-01 10:32:03	2016-01-01 10:40:32	71635	71639	Non-IFT	2016-01-01
1044	20160000006514/1	20160000006514	564	M	Respiratory	2016-01-01 10:20:30	2016-01-01 10:30:46	2016-01-01 11:04:09	44456	44468	IFT	2016-01-01
1045	20160000006523/1	20160000006523	552	M	Fevers / Infections	2016-01-01 10:20:54	2016-01-01 10:30:58	2016-01-01 10:32:31	31980	31981	IFT	2016-01-01
1046	20160000006531/1	20160000006531	360	F	Pregnancy related	2016-01-01 10:21:21	2016-01-01 10:23:23	2016-01-01 10:30:17	22360	22363	IFT	2016-01-01
1047	20160000006536/1	20160000006536	276	F	Pregnancy related	2016-01-01 10:21:29	2016-01-01 10:23:29	2016-01-01 10:26:45	66802	66803	IFT	2016-01-01
1048	20160000006539/1	20160000006539	252	F	Pregnancy related	2016-01-01 10:21:39	2016-01-01 10:27:31	2016-01-01 10:50:54	27582	27594	IFT	2016-01-01
1049	20160000006540/1	20160000006540	0		Fire/Burns	2016-01-01 10:21:39	2016-01-01 11:15:56	2016-01-01 11:20:41	456	457	Non-IFT	2016-01-01
1050	20160000006541/1	20160000006541	504	M	Trauma (Vehicular)	2016-01-01 10:21:42	2016-01-01 10:26:17	2016-01-01 10:56:22	4399	4412	IFT	2016-01-01
1051	20160000006541/2	20160000006541	36	M	Trauma (Vehicular)	2016-01-01 10:21:42	2016-01-01 10:26:17	2016-01-01 10:56:22	4399	4412	IFT	2016-01-01
1052	20160000006546/1	20160000006546	1020	M	Cardiac/Cardio Vascular	2016-01-01 10:21:58	2016-01-01 10:24:26	2016-01-01 10:27:37	63014	63015	IFT	2016-01-01
1053	20160000006552/1	20160000006552	660	F	Cardiac/Cardio Vascular	2016-01-01 10:22:24	2016-01-01 10:27:32	2016-01-01 10:42:34	40356	40366	Non-IFT	2016-01-01
1054	20160000006561/1	20160000006561	0		Trauma (Vehicular)	2016-01-01 10:22:52	2016-01-01 10:25:01	2016-01-01 10:27:11	50838	50839	Non-IFT	2016-01-01
1055	20160000006562/1	20160000006562	600	F	Animal Attack	2016-01-01 10:22:53	2016-01-01 10:29:50	2016-01-01 10:53:43	76752	76764	IFT	2016-01-01
1056	20160000006582/1	20160000006582	336	F	Pregnancy related	2016-01-01 10:24:09	2016-01-01 10:26:56	2016-01-01 11:00:18	29749	29768	IFT	2016-01-01
1057	20160000006584/1	20160000006584	600	M	Assault	2016-01-01 10:24:18	2016-01-01 10:38:28	2016-01-01 10:43:28	83620	83622	Non-IFT	2016-01-01
1058	20160000006587/1	20160000006587	840	M	Trauma (Vehicular)	2016-01-01 10:24:48	2016-01-01 10:30:28	2016-01-01 10:42:16	47880	47887	Non-IFT	2016-01-01
1059	20160000006589/1	20160000006589	0		Pregnancy related	2016-01-01 10:24:49	2016-01-01 10:27:02	2016-01-01 10:29:06	83760	83761	Non-IFT	2016-01-01
1060	20160000006593/1	20160000006593	0		Unconscious	2016-01-01 10:25:00	2016-01-01 10:27:19	2016-01-01 10:38:55	10543	10545	Non-IFT	2016-01-01
1061	20160000006608/1	20160000006608	936	M	Trauma (non Vehicular)	2016-01-01 10:26:12	2016-01-01 10:34:21	2016-01-01 10:55:29	32975	32989	Non-IFT	2016-01-01
1062	20160000006610/1	20160000006610	12	M	Epilepsy	2016-01-01 10:26:23	2016-01-01 10:30:32	2016-01-01 10:33:32	73625	73626	IFT	2016-01-01
1063	20160000006614/1	20160000006614	600	M	Respiratory	2016-01-01 10:26:43	2016-01-01 10:30:22	2016-01-01 10:45:53	70319	70329	IFT	2016-01-01
1064	20160000006626/1	20160000006626	336	F	Acute Abdomen	2016-01-01 10:27:57	2016-01-01 10:29:24	2016-01-01 10:47:23	72421	72429	IFT	2016-01-01
1065	20160000006630/1	20160000006630	468	F	Acute Abdomen	2016-01-01 10:28:12	2016-01-01 10:31:48	2016-01-01 10:48:22	5975	5985	IFT	2016-01-01
1066	20160000006638/1	20160000006638	0	M	Neonatal(upto 1 month)	2016-01-01 10:28:48	2016-01-01 10:41:19	2016-01-01 11:20:49	30879	30915	IFT	2016-01-01
1067	20160000006647/1	20160000006647	660	M	Unconscious	2016-01-01 10:29:15	2016-01-01 10:31:22	2016-01-01 10:37:54	26468	26469	Non-IFT	2016-01-01
1068	20160000006668/1	20160000006668	156	M	Animal Attack	2016-01-01 10:30:17	2016-01-01 10:36:53	2016-01-01 11:17:10	32084	32109	IFT	2016-01-01
1069	20160000006669/1	20160000006669	0		Trauma (non Vehicular)	2016-01-01 10:30:20	2016-01-01 10:33:04	2016-01-01 10:36:57	28434	28435	Non-IFT	2016-01-01
1070	20160000006679/1	20160000006679	840	F	Diabetes	2016-01-01 10:30:46	2016-01-01 10:34:27	2016-01-01 10:40:07	53327	53328	Non-IFT	2016-01-01
1071	20160000006681/1	20160000006681	420	M	Cardiac/Cardio Vascular	2016-01-01 10:30:55	2016-01-01 10:39:03	2016-01-01 11:10:46	13513	13522	Non-IFT	2016-01-01
1072	20160000006687/1	20160000006687	420	M	Acute Abdomen	2016-01-01 10:31:12	2016-01-01 10:36:03	2016-01-01 10:46:08	18142	18150	Non-IFT	2016-01-01
1073	20160000006691/1	20160000006691	264	M	Epilepsy	2016-01-01 10:31:28	2016-01-01 10:35:40	2016-01-01 10:37:27	21838	21839	Non-IFT	2016-01-01
1074	20160000006700/1	20160000006700	0		Acute Abdomen	2016-01-01 10:31:58	2016-01-01 10:44:11	2016-01-01 10:49:29	29917	29923	Non-IFT	2016-01-01
1075	20160000006701/1	20160000006701	600	M	Epilepsy	2016-01-01 10:32:00	2016-01-01 10:33:47	2016-01-01 10:41:11	42508	42511	IFT	2016-01-01
1076	20160000006707/1	20160000006707	228	M	Trauma (non Vehicular)	2016-01-01 10:32:31	2016-01-01 12:00:46	2016-01-01 12:20:02	11785	11788	IFT	2016-01-01
1077	20160000006707/2	20160000006707	288	M	Trauma (non Vehicular)	2016-01-01 10:32:31	2016-01-01 12:00:46	2016-01-01 12:20:02	11785	11788	IFT	2016-01-01
1078	20160000006710/1	20160000006710	288	F	Pregnancy related	2016-01-01 10:33:01	2016-01-01 10:36:46	2016-01-01 11:00:59	63080	63097	IFT	2016-01-01
1079	20160000006714/1	20160000006714	576	M	Trauma (Vehicular)	2016-01-01 10:33:22	2016-01-01 10:36:43	2016-01-01 10:50:04	38278	38284	Non-IFT	2016-01-01
1080	20160000006716/1	20160000006716	312	M	Trauma (non Vehicular)	2016-01-01 10:33:25	2016-01-01 10:36:11	2016-01-01 10:50:32	78415	78426	IFT	2016-01-01
1081	20160000006724/1	20160000006724	480	M	Trauma (Vehicular)	2016-01-01 10:33:46	2016-01-01 10:35:44	2016-01-01 10:38:39	20831	20832	IFT	2016-01-01
1082	20160000006733/1	20160000006733	0		Trauma (non Vehicular)	2016-01-01 10:34:11	2016-01-01 10:36:37	2016-01-01 10:42:37	96991	96996	Non-IFT	2016-01-01
1083	20160000006737/1	20160000006737	252	F	Pregnancy related	2016-01-01 10:34:20	2016-01-01 10:36:47	2016-01-01 10:47:42	90239	90247	Non-IFT	2016-01-01
1084	20160000006754/1	20160000006754	276	F	Pregnancy related	2016-01-01 10:35:07	2016-01-01 10:37:07	2016-01-01 10:40:53	26636	26637	IFT	2016-01-01
1085	20160000006758/1	20160000006758	264	F	Pregnancy related	2016-01-01 10:35:12	2016-01-01 10:48:07	2016-01-01 12:00:34	32747	32777	IFT	2016-01-01
1086	20160000006770/1	20160000006770	156	F	Epilepsy	2016-01-01 10:36:03	2016-01-01 10:37:28	2016-01-01 10:41:23	38129	38130	IFT	2016-01-01
1087	20160000006772/1	20160000006772	780	M	Trauma (Vehicular)	2016-01-01 10:36:09	2016-01-01 10:38:30	2016-01-01 10:41:29	25636	25637	IFT	2016-01-01
1088	20160000006773/1	20160000006773	720	M	Cardiac/Cardio Vascular	2016-01-01 10:36:12	2016-01-01 10:43:45	2016-01-01 10:45:14	20886	20887	IFT	2016-01-01
1089	20160000006774/1	20160000006774	540	M	Fevers / Infections	2016-01-01 10:36:23	2016-01-01 10:39:50	2016-01-01 10:57:03	50665	50677	Non-IFT	2016-01-01
1090	20160000006793/1	20160000006793	720	F	Respiratory	2016-01-01 10:37:43	2016-01-01 10:40:12	2016-01-01 10:50:43	28264	28269	Non-IFT	2016-01-01
1091	20160000006794/1	20160000006794	300	F	Pregnancy related	2016-01-01 10:37:44	2016-01-01 10:40:35	2016-01-01 10:57:20	23839	23849	IFT	2016-01-01
1092	20160000006798/1	20160000006798	336	F	Pregnancy related	2016-01-01 10:38:07	2016-01-01 12:05:29	2016-01-01 12:23:34	39725	39732	IFT	2016-01-01
1093	20160000006805/1	20160000006805	252	M	Trauma (Vehicular)	2016-01-01 10:38:34	2016-01-01 10:39:55	2016-01-01 10:48:01	19543	19544	Non-IFT	2016-01-01
1094	20160000006812/1	20160000006812	228	F	Others	2016-01-01 10:39:01	2016-01-01 10:41:56	2016-01-01 10:52:58	98370	98371	Non-IFT	2016-01-01
1095	20160000006816/1	20160000006816	312	F	Pregnancy related	2016-01-01 10:39:13	2016-01-01 10:41:56	2016-01-01 10:44:29	2656	2657	IFT	2016-01-01
1096	20160000006823/1	20160000006823	660	F	Stroke/CerebroVascular Accidents	2016-01-01 10:39:30	2016-01-01 10:42:12	2016-01-01 10:44:07	28252	28253	IFT	2016-01-01
1097	20160000006835/1	20160000006835	336	M	Epilepsy	2016-01-01 10:40:17	2016-01-01 10:44:22	2016-01-01 10:46:45	48251	48258	IFT	2016-01-01
1098	20160000006839/1	20160000006839	780	M	Respiratory	2016-01-01 10:40:39	2016-01-01 10:47:13	2016-01-01 11:20:10	41954	41970	Non-IFT	2016-01-01
1099	20160000006843/1	20160000006843	780	F	Fire/Burns	2016-01-01 10:40:46	2016-01-01 10:43:35	2016-01-01 11:00:08	19830	19835	Non-IFT	2016-01-01
1100	20160000006850/1	20160000006850	660	M	Fevers / Infections	2016-01-01 10:40:58	2016-01-01 10:42:50	2016-01-01 10:45:34	12032	12033	IFT	2016-01-01
1101	20160000006850/2	20160000006850	36	F	Fevers / Infections	2016-01-01 10:40:58	2016-01-01 10:42:50	2016-01-01 10:45:34	12032	12033	IFT	2016-01-01
1102	20160000006852/1	20160000006852	660	M	Acute Abdomen	2016-01-01 10:41:06	2016-01-01 10:43:11	2016-01-01 10:46:59	23122	23123	IFT	2016-01-01
1103	20160000006865/1	20160000006865	156	M	Trauma (Vehicular)	2016-01-01 10:41:37	2016-01-01 10:45:05	2016-01-01 11:10:12	26238	26253	Non-IFT	2016-01-01
1104	20160000006867/1	20160000006867	432	M	Respiratory	2016-01-01 10:41:42	2016-01-01 12:09:13	2016-01-01 12:12:23	72450	72451	IFT	2016-01-01
1105	20160000006873/1	20160000006873	780	M	Acute Abdomen	2016-01-01 10:41:59	2016-01-01 10:43:34	2016-01-01 10:56:20	53302	53303	Non-IFT	2016-01-01
1106	20160000006886/1	20160000006886	456	M	Epilepsy	2016-01-01 10:42:54	2016-01-01 10:44:45	2016-01-01 11:05:45	28237	28247	Non-IFT	2016-01-01
1107	20160000006905/1	20160000006905	528	M	Trauma (Vehicular)	2016-01-01 10:44:03	2016-01-01 10:46:48	2016-01-01 11:00:07	76430	76440	Non-IFT	2016-01-01
1108	20160000006912/1	20160000006912	0		Trauma (Vehicular)	2016-01-01 10:44:21	2016-01-01 10:46:49	2016-01-01 10:58:26	76573	76582	Non-IFT	2016-01-01
1109	20160000006921/1	20160000006921	708	M	Trauma (Vehicular)	2016-01-01 10:44:48	2016-01-01 10:50:36	2016-01-01 10:59:17	11211	11217	Non-IFT	2016-01-01
1110	20160000006923/1	20160000006923	0		Suicide attempt	2016-01-01 10:44:51	2016-01-01 10:47:24	2016-01-01 11:02:59	14125	14132	Non-IFT	2016-01-01
1111	20160000006927/1	20160000006927	900	M	Acute Abdomen	2016-01-01 10:45:10	2016-01-01 10:48:58	2016-01-01 10:59:29	23322	23327	Non-IFT	2016-01-01
1112	20160000006932/1	20160000006932	480	M	Trauma (non Vehicular)	2016-01-01 10:45:17	2016-01-01 10:48:55	2016-01-01 11:00:36	23823	23829	Non-IFT	2016-01-01
1113	20160000006936/1	20160000006936	1	M	Neonatal(upto 1 month)	2016-01-01 10:45:30	2016-01-01 10:50:42	2016-01-01 11:15:30	39680	39697	IFT	2016-01-01
1114	20160000006943/1	20160000006943	348	F	Pregnancy related	2016-01-01 10:46:02	2016-01-01 10:49:36	2016-01-01 11:25:17	93577	93586	IFT	2016-01-01
1115	20160000006958/1	20160000006958	324	F	Pregnancy related	2016-01-01 10:47:01	2016-01-01 10:48:51	2016-01-01 10:51:19	6238	6239	IFT	2016-01-01
1116	20160000006961/1	20160000006961	0		Trauma (Vehicular)	2016-01-01 10:47:07	2016-01-01 10:49:49	2016-01-01 10:55:35	43732	43737	Non-IFT	2016-01-01
1117	20160000006969/1	20160000006969	480	M	Cardiac/Cardio Vascular	2016-01-01 10:47:32	2016-01-01 10:49:04	2016-01-01 10:52:14	32918	32919	IFT	2016-01-01
1118	20160000006971/1	20160000006971	900	M	Stroke/CerebroVascular Accidents	2016-01-01 10:47:36	2016-01-01 11:03:27	2016-01-01 11:31:32	70183	70198	IFT	2016-01-01
1119	20160000006985/1	20160000006985	336	F	Pregnancy related	2016-01-01 10:48:11	2016-01-01 11:03:47	2016-01-01 11:32:27	57214	57236	Non-IFT	2016-01-01
1120	20160000006990/1	20160000006990	180	F	Animal Attack	2016-01-01 10:48:21	2016-01-01 10:50:23	2016-01-01 10:53:42	72601	72602	IFT	2016-01-01
1121	20160000006992/1	20160000006992	900	F	Stroke/CerebroVascular Accidents	2016-01-01 10:48:28	2016-01-01 10:53:20	2016-01-01 11:15:01	90991	91000	IFT	2016-01-01
1122	20160000007000/1	20160000007000	792	F	Acute Abdomen	2016-01-01 10:48:46	2016-01-01 10:50:07	2016-01-01 11:00:02	41972	41974	Non-IFT	2016-01-01
1123	20160000007003/1	20160000007003	264	F	Pregnancy related	2016-01-01 10:49:16	2016-01-01 10:52:05	2016-01-01 11:17:13	79278	79286	IFT	2016-01-01
1124	20160000007021/1	20160000007021	960	M	Respiratory	2016-01-01 10:50:11	2016-01-01 10:52:36	2016-01-01 10:57:53	43414	43416	Non-IFT	2016-01-01
1125	20160000007031/1	20160000007031	0	M	Neonatal(upto 1 month)	2016-01-01 10:50:34	2016-01-01 11:10:08	2016-01-01 11:28:10	17384	17403	IFT	2016-01-01
1126	20160000007042/1	20160000007042	432	F	Pregnancy related	2016-01-01 10:50:59	2016-01-01 11:43:30	2016-01-01 11:50:37	49974	49975	IFT	2016-01-01
1127	20160000007059/1	20160000007059	180	F	Fevers / Infections	2016-01-01 10:51:41	2016-01-01 10:55:18	2016-01-01 11:15:30	26481	26490	Non-IFT	2016-01-01
1128	20160000007060/1	20160000007060	0		Fire/Burns	2016-01-01 10:51:43	2016-01-01 11:36:17	2016-01-01 11:56:50	39431	39432	Non-IFT	2016-01-01
1129	20160000007065/1	20160000007065	252	F	Pregnancy related	2016-01-01 10:51:51	2016-01-01 10:53:58	2016-01-01 10:56:27	3348	3349	IFT	2016-01-01
1130	20160000007082/1	20160000007082	648	M	Acute Abdomen	2016-01-01 10:52:40	2016-01-01 10:55:10	2016-01-01 10:58:13	27021	27022	IFT	2016-01-01
1131	20160000007095/1	20160000007095	468	M	Trauma (Vehicular)	2016-01-01 10:53:23	2016-01-01 10:56:57	2016-01-01 11:10:55	53219	53228	Non-IFT	2016-01-01
1132	20160000007095/2	20160000007095	456	F	Trauma (Vehicular)	2016-01-01 10:53:23	2016-01-01 10:56:57	2016-01-01 11:10:55	53219	53228	Non-IFT	2016-01-01
1133	20160000007095/3	20160000007095	168	M	Trauma (Vehicular)	2016-01-01 10:53:23	2016-01-01 10:56:57	2016-01-01 11:10:55	53219	53228	Non-IFT	2016-01-01
1134	20160000007099/1	20160000007099	720	F	Epilepsy	2016-01-01 10:53:40	2016-01-01 10:59:13	2016-01-01 11:10:14	19326	19329	Non-IFT	2016-01-01
1135	20160000007107/1	20160000007107	0		Stroke/CerebroVascular Accidents	2016-01-01 10:54:14	2016-01-01 11:08:04	2016-01-01 11:24:53	3915	3925	Non-IFT	2016-01-01
1136	20160000007113/1	20160000007113	276	F	Fevers / Infections	2016-01-01 10:54:39	2016-01-01 10:58:54	2016-01-01 11:15:24	85352	85364	IFT	2016-01-01
1137	20160000007114/1	20160000007114	96	F	Fevers / Infections	2016-01-01 10:54:41	2016-01-01 11:09:20	2016-01-01 11:30:57	52175	52176	IFT	2016-01-01
1138	20160000007116/1	20160000007116	276	F	Pregnancy related	2016-01-01 10:55:10	2016-01-01 11:00:06	2016-01-01 11:08:33	9742	9749	Non-IFT	2016-01-01
1139	20160000007117/1	20160000007117	252	F	Pregnancy related	2016-01-01 10:55:22	2016-01-01 10:58:41	2016-01-01 11:30:27	20804	20824	IFT	2016-01-01
1140	20160000007118/1	20160000007118	504	F	Acute Abdomen	2016-01-01 10:55:33	2016-01-01 11:00:54	2016-01-01 11:17:49	65717	65732	Non-IFT	2016-01-01
1141	20160000007122/1	20160000007122	240	F	Pregnancy related	2016-01-01 10:55:54	2016-01-01 11:00:02	2016-01-01 11:09:51	7380	7383	IFT	2016-01-01
1142	20160000007125/1	20160000007125	384	F	Trauma (Vehicular)	2016-01-01 10:56:09	2016-01-01 11:05:19	2016-01-01 11:50:15	25507	25529	Non-IFT	2016-01-01
1143	20160000007125/2	20160000007125	24	F	Trauma (Vehicular)	2016-01-01 10:56:09	2016-01-01 11:05:19	2016-01-01 11:50:15	25507	25529	Non-IFT	2016-01-01
1144	20160000007149/1	20160000007149	264	F	Pregnancy related	2016-01-01 10:58:06	2016-01-01 10:59:55	2016-01-01 11:20:11	6171	6179	IFT	2016-01-01
1145	20160000007170/1	20160000007170	720	F	Stroke/CerebroVascular Accidents	2016-01-01 10:58:48	2016-01-01 11:02:20	2016-01-01 11:12:49	12342	12349	IFT	2016-01-01
1146	20160000007172/1	20160000007172	0		Trauma (non Vehicular)	2016-01-01 10:58:57	2016-01-01 11:16:13	2016-01-01 11:18:37	72286	72288	Non-IFT	2016-01-01
1147	20160000007176/1	20160000007176	312	M	Fevers / Infections	2016-01-01 10:59:09	2016-01-01 11:00:06	2016-01-01 11:03:32	99552	99553	Non-IFT	2016-01-01
1148	20160000007180/1	20160000007180	600	M	Acute Abdomen	2016-01-01 10:59:20	2016-01-01 11:01:20	2016-01-01 11:25:47	6365	6379	IFT	2016-01-01
1149	20160000007185/1	20160000007185	732	M	Epilepsy	2016-01-01 10:59:28	2016-01-01 11:01:43	2016-01-01 11:05:46	27247	27248	IFT	2016-01-01
1150	20160000007187/1	20160000007187	420	M	Epilepsy	2016-01-01 10:59:31	2016-01-01 11:03:55	2016-01-01 11:30:07	79724	79735	Non-IFT	2016-01-01
1151	20160000007191/1	20160000007191	84	M	Fevers / Infections	2016-01-01 10:59:39	2016-01-01 11:19:42	2016-01-01 12:10:55	32987	33009	IFT	2016-01-01
1152	20160000007199/1	20160000007199	0		Trauma (Vehicular)	2016-01-01 10:59:59	2016-01-01 11:02:12	2016-01-01 11:18:46	34105	34115	Non-IFT	2016-01-01
1153	20160000007218/1	20160000007218	264	F	Pregnancy related	2016-01-01 11:00:38	2016-01-01 11:04:42	2016-01-01 11:06:53	88896	88897	IFT	2016-01-01
1154	20160000007223/1	20160000007223	660	F	Acute Abdomen	2016-01-01 11:00:47	2016-01-01 11:02:23	2016-01-01 11:05:09	71808	71809	IFT	2016-01-01
1155	20160000007225/1	20160000007225	252	F	Cardiac/Cardio Vascular	2016-01-01 11:00:51	2016-01-01 11:03:43	2016-01-01 11:30:16	75306	75324	IFT	2016-01-01
1156	20160000007231/1	20160000007231	252	F	Pregnancy related	2016-01-01 11:01:03	2016-01-01 11:03:43	2016-01-01 11:29:29	26470	26480	IFT	2016-01-01
1157	20160000007233/1	20160000007233	204	M	Fevers / Infections	2016-01-01 11:01:13	2016-01-01 11:03:39	2016-01-01 11:06:50	54244	54245	IFT	2016-01-01
1158	20160000007250/1	20160000007250	840	F	Fevers / Infections	2016-01-01 11:02:21	2016-01-01 11:16:32	2016-01-01 11:40:24	60452	60465	IFT	2016-01-01
1159	20160000007256/1	20160000007256	864	F	Respiratory	2016-01-01 11:02:46	2016-01-01 11:19:18	2016-01-01 11:22:46	31592	31593	IFT	2016-01-01
1160	20160000007261/1	20160000007261	60	M	Trauma (non Vehicular)	2016-01-01 11:03:09	2016-01-01 11:05:46	2016-01-01 11:16:14	28678	28689	Non-IFT	2016-01-01
1161	20160000007261/2	20160000007261	24	M	Trauma (non Vehicular)	2016-01-01 11:03:09	2016-01-01 11:05:46	2016-01-01 11:16:14	28678	28689	Non-IFT	2016-01-01
1162	20160000007261/3	20160000007261	300	F	Trauma (non Vehicular)	2016-01-01 11:03:09	2016-01-01 11:05:46	2016-01-01 11:16:14	28678	28689	Non-IFT	2016-01-01
1163	20160000007261/4	20160000007261	432	M	Trauma (non Vehicular)	2016-01-01 11:03:09	2016-01-01 11:05:46	2016-01-01 11:16:14	28678	28689	Non-IFT	2016-01-01
1164	20160000007273/1	20160000007273	0		Trauma (non Vehicular)	2016-01-01 11:04:12	2016-01-01 11:06:42	2016-01-01 11:12:57	24587	24592	Non-IFT	2016-01-01
1165	20160000007276/1	20160000007276	456	F	Unconscious	2016-01-01 11:04:22	2016-01-01 11:07:35	2016-01-01 11:25:59	88417	88421	IFT	2016-01-01
1166	20160000007279/1	20160000007279	288	F	Pregnancy related	2016-01-01 11:04:33	2016-01-01 11:07:22	2016-01-01 12:00:01	48076	48111	IFT	2016-01-01
1167	20160000007282/1	20160000007282	0		Pregnancy related	2016-01-01 11:04:37	2016-01-01 11:19:09	2016-01-01 11:40:16	41115	41130	Non-IFT	2016-01-01
1168	20160000007304/1	20160000007304	660	M	Trauma (non Vehicular)	2016-01-01 11:05:57	2016-01-01 11:07:24	2016-01-01 11:09:38	84122	84123	IFT	2016-01-01
1169	20160000007315/1	20160000007315	300	M	Assault	2016-01-01 11:06:44	2016-01-01 11:10:44	2016-01-01 11:20:26	83230	83237	Non-IFT	2016-01-01
1170	20160000007316/1	20160000007316	324	M	Accidental Poisoning	2016-01-01 11:06:52	2016-01-01 11:11:09	2016-01-01 11:38:34	72627	72648	IFT	2016-01-01
1171	20160000007329/1	20160000007329	0		Stroke/CerebroVascular Accidents	2016-01-01 11:07:50	2016-01-01 11:16:41	2016-01-01 11:26:22	28811	28817	Non-IFT	2016-01-01
1172	20160000007332/1	20160000007332	276	F	Pregnancy related	2016-01-01 11:07:57	2016-01-01 11:09:55	2016-01-01 11:11:06	12106	12107	IFT	2016-01-01
1173	20160000007344/1	20160000007344	420	F	Fevers / Infections	2016-01-01 11:08:40	2016-01-01 11:11:14	2016-01-01 11:15:50	24617	24618	IFT	2016-01-01
1174	20160000007345/1	20160000007345	348	F	Cardiac/Cardio Vascular	2016-01-01 11:08:41	2016-01-01 11:10:59	2016-01-01 11:35:30	11198	11205	Non-IFT	2016-01-01
1175	20160000007348/1	20160000007348	720	F	Cardiac/Cardio Vascular	2016-01-01 11:08:51	2016-01-01 11:11:28	2016-01-01 12:20:43	60009	60035	IFT	2016-01-01
1176	20160000007350/1	20160000007350	420	M	Trauma (Vehicular)	2016-01-01 11:09:05	2016-01-01 11:10:55	2016-01-01 11:17:30	23318	23321	IFT	2016-01-01
1177	20160000007352/1	20160000007352	0	M	Neonatal(upto 1 month)	2016-01-01 11:09:13	2016-01-01 11:25:13	2016-01-01 11:43:20	21377	21385	Non-IFT	2016-01-01
1178	20160000007355/1	20160000007355	720	M	Trauma (Vehicular)	2016-01-01 11:09:40	2016-01-01 11:11:16	2016-01-01 11:17:27	9493	9496	Non-IFT	2016-01-01
1179	20160000007365/1	20160000007365	336	F	Pregnancy related	2016-01-01 11:10:13	2016-01-01 11:25:30	2016-01-01 12:00:21	25850	25851	IFT	2016-01-01
1180	20160000007374/1	20160000007374	360	M	Accidental Poisoning	2016-01-01 11:10:48	2016-01-01 11:12:49	2016-01-01 11:19:14	15047	15049	IFT	2016-01-01
1181	20160000007381/1	20160000007381	456	F	Acute Abdomen	2016-01-01 11:11:02	2016-01-01 11:15:51	2016-01-01 11:44:36	36624	36633	Non-IFT	2016-01-01
1182	20160000007386/1	20160000007386	360	F	Fevers / Infections	2016-01-01 11:11:28	2016-01-01 11:15:41	2016-01-01 12:08:22	28567	28598	Non-IFT	2016-01-01
1183	20160000007389/1	20160000007389	780	F	Cardiac/Cardio Vascular	2016-01-01 11:11:39	2016-01-01 11:22:09	2016-01-01 12:36:04	80760	80796	Non-IFT	2016-01-01
1184	20160000007399/1	20160000007399	480	M	Trauma (Vehicular)	2016-01-01 11:12:20	2016-01-01 11:20:16	2016-01-01 11:35:49	54758	54764	Non-IFT	2016-01-01
1185	20160000007406/1	20160000007406	240	F	Pregnancy related	2016-01-01 11:12:51	2016-01-01 11:30:46	2016-01-01 11:40:00	25853	25855	IFT	2016-01-01
1186	20160000007413/1	20160000007413	0		Cardiac/Cardio Vascular	2016-01-01 11:13:25	2016-01-01 11:16:26	2016-01-01 11:18:38	53349	53350	Non-IFT	2016-01-01
1187	20160000007436/1	20160000007436	936	M	Fevers / Infections	2016-01-01 11:14:21	2016-01-01 11:50:11	2016-01-01 12:30:07	77666	77689	Non-IFT	2016-01-01
1188	20160000007455/1	20160000007455	120	F	Fire/Burns	2016-01-01 11:15:54	2016-01-01 11:18:50	2016-01-01 11:20:40	37223	37224	IFT	2016-01-01
1189	20160000007477/1	20160000007477	720	M	Acute Abdomen	2016-01-01 11:16:59	2016-01-01 11:20:07	2016-01-01 11:58:09	3023	3039	Non-IFT	2016-01-01
1190	20160000007484/1	20160000007484	252	F	Animal Attack	2016-01-01 11:17:25	2016-01-01 11:23:32	2016-01-01 12:10:53	80942	80977	IFT	2016-01-01
1191	20160000007485/1	20160000007485	1020	M	Acute Abdomen	2016-01-01 11:17:33	2016-01-01 11:20:17	2016-01-01 11:37:26	50616	50630	IFT	2016-01-01
1192	20160000007488/1	20160000007488	276	F	Pregnancy related	2016-01-01 11:17:57	2016-01-01 11:19:30	2016-01-01 11:22:00	42607	42609	IFT	2016-01-01
1193	20160000007489/1	20160000007489	420	M	Epilepsy	2016-01-01 11:18:03	2016-01-01 11:18:55	2016-01-01 11:20:20	43739	43740	Non-IFT	2016-01-01
1194	20160000007491/1	20160000007491	240	F	Pregnancy related	2016-01-01 11:18:11	2016-01-01 11:52:02	2016-01-01 11:55:40	36047	36057	IFT	2016-01-01
1195	20160000007492/1	20160000007492	0	M	Neonatal(upto 1 month)	2016-01-01 11:18:14	2016-01-01 11:23:44	2016-01-01 12:40:47	44774	44824	IFT	2016-01-01
1196	20160000007494/1	20160000007494	252	F	Pregnancy related	2016-01-01 11:18:20	2016-01-01 11:40:09	2016-01-01 12:03:00	97002	97026	Non-IFT	2016-01-01
1197	20160000007495/1	20160000007495	300	F	Pregnancy related	2016-01-01 11:18:36	2016-01-01 11:21:17	2016-01-01 11:45:19	89452	89458	Non-IFT	2016-01-01
1198	20160000007498/1	20160000007498	240	F	Pregnancy related	2016-01-01 11:18:57	2016-01-01 11:22:04	2016-01-01 12:00:57	36788	36795	Non-IFT	2016-01-01
1199	20160000007501/1	20160000007501	540	F	Acute Abdomen	2016-01-01 11:19:24	2016-01-01 11:21:58	2016-01-01 11:50:18	85749	85766	IFT	2016-01-01
1200	20160000007509/1	20160000007509	348	F	Trauma (non Vehicular)	2016-01-01 11:20:26	2016-01-01 11:22:44	2016-01-01 11:24:47	31997	31998	Non-IFT	2016-01-01
1201	20160000007513/1	20160000007513	480	M	Acute Abdomen	2016-01-01 11:20:37	2016-01-01 11:32:50	2016-01-01 11:34:17	16211	16212	IFT	2016-01-01
1202	20160000007516/1	20160000007516	300	F	Acute Abdomen	2016-01-01 11:20:42	2016-01-01 11:26:15	2016-01-01 11:28:49	98619	98620	IFT	2016-01-01
1203	20160000007518/1	20160000007518	732	M	Trauma (Vehicular)	2016-01-01 11:20:43	2016-01-01 11:22:07	2016-01-01 11:30:35	22043	22045	Non-IFT	2016-01-01
1204	20160000007521/1	20160000007521	600	F	Cardiac/Cardio Vascular	2016-01-01 11:20:59	2016-01-01 11:41:14	2016-01-01 12:30:51	10186	10211	Non-IFT	2016-01-01
1205	20160000007525/1	20160000007525	120	F	Paediatric(1-12years)	2016-01-01 11:21:13	2016-01-01 11:22:22	2016-01-01 11:26:41	26184	26185	IFT	2016-01-01
1206	20160000007529/1	20160000007529	468	F	Fire/Burns	2016-01-01 11:21:37	2016-01-01 11:24:09	2016-01-01 11:27:17	19705	19707	Non-IFT	2016-01-01
1207	20160000007530/1	20160000007530	60	M	Fevers / Infections	2016-01-01 11:21:43	2016-01-01 11:23:48	2016-01-01 11:25:59	16801	16802	Non-IFT	2016-01-01
1208	20160000007531/1	20160000007531	660	M	Acute Abdomen	2016-01-01 11:21:44	2016-01-01 11:25:19	2016-01-01 11:50:21	39274	39283	Non-IFT	2016-01-01
1209	20160000007543/1	20160000007543	660	F	Acute Abdomen	2016-01-01 11:23:13	2016-01-01 11:25:21	2016-01-01 11:27:39	61014	61015	IFT	2016-01-01
1210	20160000007547/1	20160000007547	540	F	Animal Attack	2016-01-01 11:23:20	2016-01-01 11:25:12	2016-01-01 11:40:47	94427	94431	Non-IFT	2016-01-01
1211	20160000007548/1	20160000007548	228	F	Pregnancy related	2016-01-01 11:23:26	2016-01-01 11:25:07	2016-01-01 11:37:21	46881	46889	IFT	2016-01-01
1212	20160000007549/1	20160000007549	108	F	Animal Attack	2016-01-01 11:23:29	2016-01-01 11:25:28	2016-01-01 11:35:07	37584	37590	Non-IFT	2016-01-01
1213	20160000007550/1	20160000007550	312	F	Pregnancy related	2016-01-01 11:23:31	2016-01-01 12:30:10	2016-01-01 12:45:29	35593	35605	IFT	2016-01-01
1214	20160000007571/1	20160000007571	0		Cardiac/Cardio Vascular	2016-01-01 11:24:34	2016-01-01 11:26:46	2016-01-01 11:28:19	61391	61392	Non-IFT	2016-01-01
1215	20160000007581/1	20160000007581	132	M	Animal Attack	2016-01-01 11:25:17	2016-01-01 11:32:05	2016-01-01 12:00:03	38157	38180	IFT	2016-01-01
1216	20160000007585/1	20160000007585	540	F	Trauma (non Vehicular)	2016-01-01 11:25:25	2016-01-01 11:30:08	2016-01-01 12:05:54	89516	89536	Non-IFT	2016-01-01
1217	20160000007586/1	20160000007586	0	M	Respiratory	2016-01-01 11:25:27	2016-01-01 11:40:46	2016-01-01 12:00:31	83845	83865	IFT	2016-01-01
1218	20160000007590/1	20160000007590	1	M	Neonatal(upto 1 month)	2016-01-01 11:25:52	2016-01-01 11:29:55	2016-01-01 12:05:25	49390	49415	IFT	2016-01-01
1219	20160000007592/1	20160000007592	336	F	Accidental Poisoning	2016-01-01 11:25:59	2016-01-01 11:27:14	2016-01-01 11:34:53	38192	38194	Non-IFT	2016-01-01
1220	20160000007605/1	20160000007605	0		Pregnancy related	2016-01-01 11:26:59	2016-01-01 11:29:30	2016-01-01 11:31:50	9546	9547	Non-IFT	2016-01-01
1221	20160000007607/1	20160000007607	360	F	Acute Abdomen	2016-01-01 11:27:05	2016-01-01 11:30:47	2016-01-01 11:55:54	52408	52422	IFT	2016-01-01
1222	20160000007626/1	20160000007626	0		Trauma (non Vehicular)	2016-01-01 11:28:05	2016-01-01 11:30:19	2016-01-01 11:36:55	59027	59028	Non-IFT	2016-01-01
1223	20160000007631/1	20160000007631	252	M	Trauma (Vehicular)	2016-01-01 11:28:19	2016-01-01 11:31:19	2016-01-01 12:14:47	99265	99287	IFT	2016-01-01
1224	20160000007648/1	20160000007648	840	F	Acute Abdomen	2016-01-01 11:29:07	2016-01-01 12:12:27	2016-01-01 12:25:17	36048	36053	IFT	2016-01-01
1225	20160000007658/1	20160000007658	216	M	Trauma (Vehicular)	2016-01-01 11:29:40	2016-01-01 11:31:41	2016-01-01 11:48:11	64332	64340	Non-IFT	2016-01-01
1226	20160000007658/2	20160000007658	228	M	Trauma (Vehicular)	2016-01-01 11:29:40	2016-01-01 11:31:41	2016-01-01 11:48:11	64332	64340	Non-IFT	2016-01-01
1227	20160000007673/1	20160000007673	120	M	Respiratory	2016-01-01 11:30:43	2016-01-01 12:25:58	2016-01-01 12:45:55	53886	53888	IFT	2016-01-01
1228	20160000007681/1	20160000007681	324	F	Fire/Burns	2016-01-01 11:31:15	2016-01-01 13:01:56	2016-01-01 14:10:12	42010	42035	IFT	2016-01-01
1229	20160000007689/1	20160000007689	0	M	Neonatal(upto 1 month)	2016-01-01 11:31:35	2016-01-01 11:39:15	2016-01-01 12:00:25	4197	4207	IFT	2016-01-01
1230	20160000007696/1	20160000007696	276	F	Trauma (Vehicular)	2016-01-01 11:32:03	2016-01-01 12:10:44	2016-01-01 13:30:38	10549	10582	IFT	2016-01-01
1231	20160000007706/1	20160000007706	420	F	Animal Attack	2016-01-01 11:32:25	2016-01-01 11:36:29	2016-01-01 12:00:50	33420	33435	IFT	2016-01-01
1232	20160000007717/1	20160000007717	540	F	Fevers / Infections	2016-01-01 11:33:01	2016-01-01 11:44:39	2016-01-01 12:30:18	81451	81489	Non-IFT	2016-01-01
1233	20160000007726/1	20160000007726	0		Fevers / Infections	2016-01-01 11:33:25	2016-01-01 11:37:07	2016-01-01 11:54:57	76570	76578	Non-IFT	2016-01-01
1234	20160000007729/1	20160000007729	180	F	Acute Abdomen	2016-01-01 11:33:34	2016-01-01 11:39:25	2016-01-01 11:55:57	69600	69601	IFT	2016-01-01
1235	20160000007736/1	20160000007736	780	M	Cardiac/Cardio Vascular	2016-01-01 11:33:51	2016-01-01 11:36:35	2016-01-01 12:23:28	53989	54007	IFT	2016-01-01
1236	20160000007738/1	20160000007738	384	F	Accidental Poisoning	2016-01-01 11:33:52	2016-01-01 11:36:40	2016-01-01 11:59:41	37236	37245	IFT	2016-01-01
1237	20160000007742/1	20160000007742	0		Trauma (Vehicular)	2016-01-01 11:33:58	2016-01-01 11:35:16	2016-01-01 11:37:51	29020	29021	Non-IFT	2016-01-01
1238	20160000007761/1	20160000007761	300	M	Acute Abdomen	2016-01-01 11:34:59	2016-01-01 11:37:20	2016-01-01 11:57:01	56152	56175	IFT	2016-01-01
1239	20160000007768/1	20160000007768	480	M	Trauma (Vehicular)	2016-01-01 11:35:28	2016-01-01 11:44:18	2016-01-01 11:45:34	28258	28259	Non-IFT	2016-01-01
1240	20160000007769/1	20160000007769	72	F	Fevers / Infections	2016-01-01 11:35:29	2016-01-01 11:40:05	2016-01-01 12:16:35	88075	88091	IFT	2016-01-01
1241	20160000007769/2	20160000007769	48	M	Fevers / Infections	2016-01-01 11:35:29	2016-01-01 11:40:05	2016-01-01 12:16:35	88075	88091	IFT	2016-01-01
1242	20160000007773/1	20160000007773	36	M	Fevers / Infections	2016-01-01 11:36:03	2016-01-01 11:42:05	2016-01-01 12:15:15	30265	30283	IFT	2016-01-01
1243	20160000007777/1	20160000007777	324	F	Pregnancy related	2016-01-01 11:36:39	2016-01-01 11:39:47	2016-01-01 11:41:08	66821	66849	Non-IFT	2016-01-01
1244	20160000007782/1	20160000007782	480	M	Cardiac/Cardio Vascular	2016-01-01 11:36:52	2016-01-01 11:38:34	2016-01-01 11:42:58	80853	80854	IFT	2016-01-01
1245	20160000007788/1	20160000007788	0		Unconscious	2016-01-01 11:37:16	2016-01-01 11:39:27	2016-01-01 11:42:03	10547	10548	Non-IFT	2016-01-01
1246	20160000007789/1	20160000007789	420	F	Trauma (non Vehicular)	2016-01-01 11:37:20	2016-01-01 11:41:43	2016-01-01 12:00:15	5274	5278	Non-IFT	2016-01-01
1247	20160000007789/2	20160000007789	576	M	Trauma (non Vehicular)	2016-01-01 11:37:20	2016-01-01 11:41:43	2016-01-01 12:00:15	5274	5278	Non-IFT	2016-01-01
1248	20160000007806/1	20160000007806	984	M	Trauma (non Vehicular)	2016-01-01 11:37:54	2016-01-01 11:43:31	2016-01-01 11:59:42	18700	18710	Non-IFT	2016-01-01
1249	20160000007808/1	20160000007808	600	M	Trauma (Vehicular)	2016-01-01 11:37:56	2016-01-01 11:40:37	2016-01-01 11:48:38	15824	15827	Non-IFT	2016-01-01
1250	20160000007817/1	20160000007817	252	F	Pregnancy related	2016-01-01 11:38:18	2016-01-01 11:50:20	2016-01-01 12:20:53	45218	45250	IFT	2016-01-01
1251	20160000007822/1	20160000007822	696	M	Cardiac/Cardio Vascular	2016-01-01 11:38:34	2016-01-01 11:41:50	2016-01-01 12:10:41	17980	17993	IFT	2016-01-01
1252	20160000007829/1	20160000007829	480	M	Epilepsy	2016-01-01 11:39:29	2016-01-01 11:41:29	2016-01-01 11:43:26	36685	36686	IFT	2016-01-01
1253	20160000007840/1	20160000007840	156	M	Trauma (Vehicular)	2016-01-01 11:39:58	2016-01-01 11:42:14	2016-01-01 11:48:45	49485	49488	Non-IFT	2016-01-01
1254	20160000007842/1	20160000007842	24	M	Respiratory	2016-01-01 11:40:01	2016-01-01 11:40:57	2016-01-01 12:25:25	2586	2611	Non-IFT	2016-01-01
1255	20160000007846/1	20160000007846	900	M	Animal Attack	2016-01-01 11:40:07	2016-01-01 11:42:42	2016-01-01 11:46:43	26977	26978	Non-IFT	2016-01-01
1256	20160000007855/1	20160000007855	1032	M	Stroke/CerebroVascular Accidents	2016-01-01 11:40:41	2016-01-01 11:42:43	2016-01-01 11:44:12	61393	61394	IFT	2016-01-01
1257	20160000007855/2	20160000007855	660	M	Stroke/CerebroVascular Accidents	2016-01-01 11:40:41	2016-01-01 11:42:43	2016-01-01 11:44:12	61393	61394	IFT	2016-01-01
1258	20160000007860/1	20160000007860	708	M	Trauma (Vehicular)	2016-01-01 11:41:00	2016-01-01 11:42:49	2016-01-01 11:44:18	53223	53224	IFT	2016-01-01
1259	20160000007862/1	20160000007862	0		Trauma (Vehicular)	2016-01-01 11:41:07	2016-01-01 11:57:48	2016-01-01 11:59:12	6453	6454	Non-IFT	2016-01-01
1260	20160000007871/1	20160000007871	1	M	Neonatal(upto 1 month)	2016-01-01 11:41:27	2016-01-01 11:53:24	2016-01-01 13:30:50	94024	94077	IFT	2016-01-01
1261	20160000007880/1	20160000007880	660	M	Fire/Burns	2016-01-01 11:41:58	2016-01-01 11:46:52	2016-01-01 11:49:41	23328	23329	IFT	2016-01-01
1262	20160000007887/1	20160000007887	252	F	Pregnancy related	2016-01-01 11:42:14	2016-01-01 12:03:54	2016-01-01 13:13:12	47552	47585	Non-IFT	2016-01-01
1263	20160000007905/1	20160000007905	720	M	Acute Abdomen	2016-01-01 11:42:52	2016-01-01 11:46:23	2016-01-01 12:22:47	34049	34065	Non-IFT	2016-01-01
1264	20160000007909/1	20160000007909	852	M	Animal Attack	2016-01-01 11:43:09	2016-01-01 11:44:52	2016-01-01 11:59:44	43677	43689	Non-IFT	2016-01-01
1265	20160000007921/1	20160000007921	300	F	Trauma (non Vehicular)	2016-01-01 11:43:28	2016-01-01 11:47:16	2016-01-01 11:55:42	62274	62281	Non-IFT	2016-01-01
1266	20160000007927/1	20160000007927	300	F	Pregnancy related	2016-01-01 11:43:40	2016-01-01 11:47:20	2016-01-01 12:21:56	83433	83459	IFT	2016-01-01
1267	20160000007933/1	20160000007933	0		Accidental Poisoning	2016-01-01 11:43:51	2016-01-01 11:47:12	2016-01-01 11:58:46	53845	53856	Non-IFT	2016-01-01
1268	20160000007941/1	20160000007941	156	M	Trauma (non Vehicular)	2016-01-01 11:44:06	2016-01-01 12:11:27	2016-01-01 12:59:35	30704	30718	Non-IFT	2016-01-01
1269	20160000007966/1	20160000007966	600	M	Epilepsy	2016-01-01 11:44:58	2016-01-01 11:48:32	2016-01-01 12:05:09	24651	24661	Non-IFT	2016-01-01
1270	20160000007970/1	20160000007970	264	F	Pregnancy related	2016-01-01 11:45:12	2016-01-01 11:46:35	2016-01-01 11:50:11	50079	50081	IFT	2016-01-01
1271	20160000007977/1	20160000007977	252	F	Pregnancy related	2016-01-01 11:45:19	2016-01-01 11:47:27	2016-01-01 11:50:22	83319	83320	IFT	2016-01-01
1272	20160000007979/1	20160000007979	960	M	Acute Abdomen	2016-01-01 11:45:25	2016-01-01 11:47:03	2016-01-01 12:00:56	30714	30720	IFT	2016-01-01
1273	20160000007984/1	20160000007984	312	F	Pregnancy related	2016-01-01 11:45:51	2016-01-01 11:48:24	2016-01-01 11:50:49	12588	12589	IFT	2016-01-01
1274	20160000008005/1	20160000008005	660	M	Acute Abdomen	2016-01-01 11:46:44	2016-01-01 11:47:58	2016-01-01 11:50:43	26184	26185	IFT	2016-01-01
1275	20160000008018/1	20160000008018	996	M	Cardiac/Cardio Vascular	2016-01-01 11:47:31	2016-01-01 11:50:42	2016-01-01 12:20:09	43415	43425	IFT	2016-01-01
1276	20160000008029/1	20160000008029	24	F	Epilepsy	2016-01-01 11:47:53	2016-01-01 11:49:42	2016-01-01 11:51:54	26134	26135	IFT	2016-01-01
1277	20160000008036/1	20160000008036	144	M	Fevers / Infections	2016-01-01 11:48:17	2016-01-01 11:49:54	2016-01-01 11:52:45	30134	30135	IFT	2016-01-01
1278	20160000008039/1	20160000008039	228	F	Pregnancy related	2016-01-01 11:48:22	2016-01-01 11:53:18	2016-01-01 12:10:20	44197	44209	IFT	2016-01-01
1279	20160000008043/1	20160000008043	780	M	Acute Abdomen	2016-01-01 11:48:40	2016-01-01 11:55:22	2016-01-01 13:10:22	71774	71799	IFT	2016-01-01
1280	20160000008043/2	20160000008043	720	M	Acute Abdomen	2016-01-01 11:48:40	2016-01-01 11:55:22	2016-01-01 13:10:22	71774	71799	IFT	2016-01-01
1281	20160000008049/1	20160000008049	276	F	Pregnancy related	2016-01-01 11:48:46	2016-01-01 11:53:12	2016-01-01 12:25:14	58806	58821	Non-IFT	2016-01-01
1282	20160000008063/1	20160000008063	600	F	Unconscious	2016-01-01 11:49:10	2016-01-01 11:51:02	2016-01-01 12:10:14	74879	74895	Non-IFT	2016-01-01
1283	20160000008071/1	20160000008071	120	M	Paediatric(1-12years)	2016-01-01 11:49:34	2016-01-01 11:50:43	2016-01-01 11:55:57	52465	52468	IFT	2016-01-01
1284	20160000008072/1	20160000008072	288	M	Assault	2016-01-01 11:49:35	2016-01-01 11:52:30	2016-01-01 12:30:00	75497	75518	IFT	2016-01-01
1285	20160000008072/2	20160000008072	300	M	Assault	2016-01-01 11:49:35	2016-01-01 11:52:30	2016-01-01 12:30:00	75497	75518	IFT	2016-01-01
1286	20160000008072/3	20160000008072	240	M	Assault	2016-01-01 11:49:35	2016-01-01 11:52:30	2016-01-01 12:30:00	75497	75518	IFT	2016-01-01
1287	20160000008072/4	20160000008072	348	M	Assault	2016-01-01 11:49:35	2016-01-01 11:52:30	2016-01-01 12:30:00	75497	75518	IFT	2016-01-01
1288	20160000008073/1	20160000008073	840	M	Trauma (Vehicular)	2016-01-01 11:49:37	2016-01-01 11:52:08	2016-01-01 11:56:17	28436	28437	Non-IFT	2016-01-01
1289	20160000008085/1	20160000008085	0		Accidental Poisoning	2016-01-01 11:49:56	2016-01-01 11:55:06	2016-01-01 12:24:32	32997	33016	Non-IFT	2016-01-01
1290	20160000008090/1	20160000008090	624	M	Acute Abdomen	2016-01-01 11:50:22	2016-01-01 11:52:14	2016-01-01 11:55:00	25133	25134	IFT	2016-01-01
1291	20160000008097/1	20160000008097	864	F	Trauma (Vehicular)	2016-01-01 11:50:43	2016-01-01 11:52:36	2016-01-01 12:10:03	28310	28320	IFT	2016-01-01
1292	20160000008098/1	20160000008098	300	F	Pregnancy related	2016-01-01 11:50:43	2016-01-01 11:53:10	2016-01-01 12:06:51	76583	76599	Non-IFT	2016-01-01
1293	20160000008114/1	20160000008114	288	F	Pregnancy related	2016-01-01 11:51:27	2016-01-01 11:53:47	2016-01-01 12:10:22	49143	49151	Non-IFT	2016-01-01
1294	20160000008127/1	20160000008127	0		Trauma (non Vehicular)	2016-01-01 11:52:10	2016-01-01 11:55:50	2016-01-01 12:00:55	27757	27761	Non-IFT	2016-01-01
1295	20160000008128/1	20160000008128	660	F	Fire/Burns	2016-01-01 11:52:14	2016-01-01 12:01:13	2016-01-01 12:22:00	42337	42340	IFT	2016-01-01
1296	20160000008135/1	20160000008135	420	M	Acute Abdomen	2016-01-01 11:52:32	2016-01-01 11:55:37	2016-01-01 11:57:31	53223	53224	IFT	2016-01-01
1297	20160000008162/1	20160000008162	0		Respiratory	2016-01-01 11:53:34	2016-01-01 11:55:54	2016-01-01 12:10:16	12594	12597	Non-IFT	2016-01-01
1298	20160000008168/1	20160000008168	600	M	Trauma (Vehicular)	2016-01-01 11:53:46	2016-01-01 11:55:25	2016-01-01 11:59:53	96606	96607	Non-IFT	2016-01-01
1299	20160000008174/1	20160000008174	324	F	Pregnancy related	2016-01-01 11:53:54	2016-01-01 11:56:58	2016-01-01 12:18:11	40261	40280	Non-IFT	2016-01-01
1300	20160000008188/1	20160000008188	420	F	Cardiac/Cardio Vascular	2016-01-01 11:54:53	2016-01-01 12:07:35	2016-01-01 12:55:46	57701	57728	IFT	2016-01-01
1301	20160000008208/1	20160000008208	600	F	Epilepsy	2016-01-01 11:55:48	2016-01-01 11:57:12	2016-01-01 12:10:08	19791	19795	IFT	2016-01-01
1302	20160000008214/1	20160000008214	624	M	Respiratory	2016-01-01 11:56:00	2016-01-01 12:01:23	2016-01-01 12:36:56	51431	51455	Non-IFT	2016-01-01
1303	20160000008223/1	20160000008223	168	F	Fevers / Infections	2016-01-01 11:56:08	2016-01-01 12:00:48	2016-01-01 12:25:40	64743	64757	Non-IFT	2016-01-01
1304	20160000008225/1	20160000008225	192	M	Trauma (Vehicular)	2016-01-01 11:56:10	2016-01-01 11:58:00	2016-01-01 12:02:15	76580	76582	Non-IFT	2016-01-01
1305	20160000008226/1	20160000008226	264	F	Pregnancy related	2016-01-01 11:56:11	2016-01-01 12:07:12	2016-01-01 12:38:30	23474	23495	Non-IFT	2016-01-01
1306	20160000008228/1	20160000008228	0		Trauma (non Vehicular)	2016-01-01 11:56:15	2016-01-01 12:01:15	2016-01-01 12:03:53	34699	34700	Non-IFT	2016-01-01
1307	20160000008244/1	20160000008244	240	F	Pregnancy related	2016-01-01 11:57:01	2016-01-01 12:02:45	2016-01-01 12:40:29	39960	39978	Non-IFT	2016-01-01
1308	20160000008262/1	20160000008262	0		Trauma (Vehicular)	2016-01-01 11:57:50	2016-01-01 12:01:58	2016-01-01 12:12:48	41071	41081	Non-IFT	2016-01-01
1309	20160000008263/1	20160000008263	36	F	Trauma (Vehicular)	2016-01-01 11:57:51	2016-01-01 12:07:28	2016-01-01 12:45:08	51419	51440	Non-IFT	2016-01-01
1310	20160000008263/2	20160000008263	72	M	Trauma (Vehicular)	2016-01-01 11:57:51	2016-01-01 12:07:28	2016-01-01 12:45:08	51419	51440	Non-IFT	2016-01-01
1311	20160000008263/3	20160000008263	108	F	Trauma (Vehicular)	2016-01-01 11:57:51	2016-01-01 12:07:28	2016-01-01 12:45:08	51419	51440	Non-IFT	2016-01-01
1312	20160000008263/4	20160000008263	360	F	Trauma (Vehicular)	2016-01-01 11:57:51	2016-01-01 12:07:28	2016-01-01 12:45:08	51419	51440	Non-IFT	2016-01-01
1313	20160000008263/5	20160000008263	384	M	Trauma (Vehicular)	2016-01-01 11:57:51	2016-01-01 12:07:28	2016-01-01 12:45:08	51419	51440	Non-IFT	2016-01-01
1314	20160000008267/1	20160000008267	480	F	Fevers / Infections	2016-01-01 11:58:10	2016-01-01 12:16:18	2016-01-01 12:50:22	15070	15085	IFT	2016-01-01
1315	20160000008270/1	20160000008270	552	M	Trauma (Vehicular)	2016-01-01 11:58:19	2016-01-01 12:06:24	2016-01-01 12:37:28	28261	28280	Non-IFT	2016-01-01
1316	20160000008275/1	20160000008275	840	F	Stroke/CerebroVascular Accidents	2016-01-01 11:58:32	2016-01-01 12:00:26	2016-01-01 12:30:03	12046	12062	Non-IFT	2016-01-01
1317	20160000008281/1	20160000008281	888	M	Trauma (non Vehicular)	2016-01-01 11:58:44	2016-01-01 12:00:43	2016-01-01 12:20:22	98922	98927	Non-IFT	2016-01-01
1318	20160000008286/1	20160000008286	0		Pregnancy related	2016-01-01 11:59:07	2016-01-01 12:03:17	2016-01-01 12:38:28	90185	90198	Non-IFT	2016-01-01
1319	20160000008292/1	20160000008292	252	F	Pregnancy related	2016-01-01 11:59:28	2016-01-01 12:01:31	2016-01-01 12:46:17	42124	42144	Non-IFT	2016-01-01
1320	20160000008299/1	20160000008299	288	F	Pregnancy related	2016-01-01 11:59:42	2016-01-01 12:04:51	2016-01-01 12:18:45	30915	30923	IFT	2016-01-01
1321	20160000008316/1	20160000008316	360	M	Epilepsy	2016-01-01 12:00:38	2016-01-01 12:10:37	2016-01-01 12:43:54	21835	21856	Non-IFT	2016-01-01
1322	20160000008322/1	20160000008322	0		Pregnancy related	2016-01-01 12:00:53	2016-01-01 12:15:11	2016-01-01 13:15:06	23134	23167	Non-IFT	2016-01-01
1323	20160000008342/1	20160000008342	816	M	Acute Abdomen	2016-01-01 12:01:53	2016-01-01 12:03:54	2016-01-01 12:30:45	38972	38987	Non-IFT	2016-01-01
1324	20160000008345/1	20160000008345	600	M	Trauma (Vehicular)	2016-01-01 12:02:08	2016-01-01 19:22:52	2016-01-01 20:05:20	42145	42161	IFT	2016-01-01
1325	20160000008354/1	20160000008354	240	M	Pregnancy related	2016-01-01 12:02:30	2016-01-01 12:05:35	2016-01-01 12:30:22	67512	67528	IFT	2016-01-01
1326	20160000008355/1	20160000008355	0		Unconscious	2016-01-01 12:02:33	2016-01-01 12:05:20	2016-01-01 12:29:34	6067	6080	Non-IFT	2016-01-01
1327	20160000008359/1	20160000008359	252	F	Fire/Burns	2016-01-01 12:02:45	2016-01-01 12:05:14	2016-01-01 12:10:07	23016	23017	IFT	2016-01-01
1328	20160000008371/1	20160000008371	108	F	Accidental Poisoning	2016-01-01 12:03:07	2016-01-01 12:09:00	2016-01-01 12:39:08	28439	28453	Non-IFT	2016-01-01
1329	20160000008382/1	20160000008382	720	M	Cardiac/Cardio Vascular	2016-01-01 12:03:42	2016-01-01 12:07:30	2016-01-01 12:10:32	7072	7077	IFT	2016-01-01
1330	20160000008392/1	20160000008392	0	M	Neonatal(upto 1 month)	2016-01-01 12:04:15	2016-01-01 12:08:48	2016-01-01 12:11:29	19983	19984	IFT	2016-01-01
1331	20160000008393/1	20160000008393	0		Accidental Poisoning	2016-01-01 12:04:21	2016-01-01 12:06:46	2016-01-01 12:28:19	16034	16047	Non-IFT	2016-01-01
1332	20160000008399/1	20160000008399	480	M	Accidental Poisoning	2016-01-01 12:04:35	2016-01-01 12:07:30	2016-01-01 12:30:34	53143	53154	Non-IFT	2016-01-01
1333	20160000008401/1	20160000008401	360	F	Pregnancy related	2016-01-01 12:04:41	2016-01-01 12:06:25	2016-01-01 12:11:18	89012	89016	IFT	2016-01-01
1334	20160000008416/1	20160000008416	312	F	Pregnancy related	2016-01-01 12:05:18	2016-01-01 12:14:33	2016-01-01 12:25:12	14407	14416	IFT	2016-01-01
1335	20160000008427/1	20160000008427	0		Fire/Burns	2016-01-01 12:05:41	2016-01-01 12:09:37	2016-01-01 12:24:49	14140	14148	Non-IFT	2016-01-01
1336	20160000008433/1	20160000008433	0		Unconscious	2016-01-01 12:05:51	2016-01-01 12:09:56	2016-01-01 12:12:26	95882	95883	Non-IFT	2016-01-01
1337	20160000008444/1	20160000008444	540	F	Accidental Poisoning	2016-01-01 12:06:32	2016-01-01 12:10:03	2016-01-01 12:25:07	33274	33281	Non-IFT	2016-01-01
1338	20160000008447/1	20160000008447	480	M	Assault	2016-01-01 12:06:34	2016-01-01 12:08:39	2016-01-01 12:14:30	14296	14299	IFT	2016-01-01
1339	20160000008458/1	20160000008458	0		Trauma (Vehicular)	2016-01-01 12:07:08	2016-01-01 12:12:33	2016-01-01 13:24:37	67409	67429	Non-IFT	2016-01-01
1340	20160000008461/1	20160000008461	300	F	Trauma (Vehicular)	2016-01-01 12:07:13	2016-01-01 12:15:12	2016-01-01 12:40:50	48008	48021	Non-IFT	2016-01-01
1341	20160000008484/1	20160000008484	0		Suicide attempt	2016-01-01 12:08:17	2016-01-01 12:10:05	2016-01-01 12:16:42	75907	75908	Non-IFT	2016-01-01
1342	20160000008491/1	20160000008491	0	M	Neonatal(upto 1 month)	2016-01-01 12:08:29	2016-01-01 12:19:33	2016-01-01 13:20:31	71284	71285	IFT	2016-01-01
1343	20160000008503/1	20160000008503	216	M	Trauma (Vehicular)	2016-01-01 12:09:02	2016-01-01 13:00:06	2016-01-01 13:04:01	28261	28262	IFT	2016-01-01
1344	20160000008503/2	20160000008503	216	M	Trauma (Vehicular)	2016-01-01 12:09:02	2016-01-01 13:00:06	2016-01-01 13:04:01	28261	28262	IFT	2016-01-01
1345	20160000008508/1	20160000008508	10	M	Fevers / Infections	2016-01-01 12:09:16	2016-01-01 12:14:19	2016-01-01 13:00:59	72987	73010	IFT	2016-01-01
1346	20160000008520/1	20160000008520	0		Stroke/CerebroVascular Accidents	2016-01-01 12:10:05	2016-01-01 12:15:39	2016-01-01 12:22:44	9501	9504	Non-IFT	2016-01-01
1347	20160000008525/1	20160000008525	348	M	Accidental Poisoning	2016-01-01 12:10:18	2016-01-01 12:11:45	2016-01-01 12:13:39	60646	60647	IFT	2016-01-01
1348	20160000008533/1	20160000008533	0		Cardiac/Cardio Vascular	2016-01-01 12:10:28	2016-01-01 12:12:11	2016-01-01 12:22:54	83	89	Non-IFT	2016-01-01
1349	20160000008534/1	20160000008534	600	M	Acute Abdomen	2016-01-01 12:10:32	2016-01-01 12:59:03	2016-01-01 13:05:36	19795	19796	IFT	2016-01-01
1350	20160000008542/1	20160000008542	288	F	Pregnancy related	2016-01-01 12:10:54	2016-01-01 12:12:53	2016-01-01 12:14:47	11518	11519	IFT	2016-01-01
1351	20160000008565/1	20160000008565	672	M	Respiratory	2016-01-01 12:11:58	2016-01-01 12:20:13	2016-01-01 12:29:43	21537	21542	Non-IFT	2016-01-01
1352	20160000008576/1	20160000008576	12	M	Trauma (Vehicular)	2016-01-01 12:12:32	2016-01-01 12:15:01	2016-01-01 12:38:49	94174	94188	IFT	2016-01-01
1353	20160000008583/1	20160000008583	276	F	Pregnancy related	2016-01-01 12:12:43	2016-01-01 12:15:39	2016-01-01 12:58:29	1760	1782	Non-IFT	2016-01-01
1354	20160000008587/1	20160000008587	0		Stroke/CerebroVascular Accidents	2016-01-01 12:13:03	2016-01-01 12:17:26	2016-01-01 12:28:37	85083	85088	Non-IFT	2016-01-01
1355	20160000008592/1	20160000008592	480	M	Acute Abdomen	2016-01-01 12:13:14	2016-01-01 12:16:31	2016-01-01 12:20:52	38177	38178	IFT	2016-01-01
1356	20160000008593/1	20160000008593	312	F	Acute Abdomen	2016-01-01 12:13:17	2016-01-01 12:15:09	2016-01-01 12:20:25	46904	46906	Non-IFT	2016-01-01
1357	20160000008600/1	20160000008600	144	M	Trauma (non Vehicular)	2016-01-01 12:13:32	2016-01-01 12:17:18	2016-01-01 12:28:34	30092	30096	Non-IFT	2016-01-01
1358	20160000008623/1	20160000008623	900	M	Trauma (Vehicular)	2016-01-01 12:14:30	2016-01-01 12:16:28	2016-01-01 12:19:07	26980	26981	IFT	2016-01-01
1359	20160000008647/1	20160000008647	420	M	Trauma (Vehicular)	2016-01-01 12:15:16	2016-01-01 12:18:25	2016-01-01 12:35:44	13519	13529	Non-IFT	2016-01-01
1360	20160000008701/1	20160000008701	0		Acute Abdomen	2016-01-01 12:17:33	2016-01-01 20:29:06	2016-01-01 20:32:28	29234	29235	Non-IFT	2016-01-01
1361	20160000008702/1	20160000008702	0		Acute Abdomen	2016-01-01 12:17:34	2016-01-01 12:30:09	2016-01-01 12:33:31	28195	28196	Non-IFT	2016-01-01
1362	20160000008710/1	20160000008710	540	F	Accidental Poisoning	2016-01-01 12:17:50	2016-01-01 12:19:59	2016-01-01 12:31:04	21890	21893	IFT	2016-01-01
1363	20160000008717/1	20160000008717	180	M	Trauma (non Vehicular)	2016-01-01 12:18:05	2016-01-01 12:20:39	2016-01-01 12:22:50	22381	22382	Non-IFT	2016-01-01
1364	20160000008719/1	20160000008719	780	M	Respiratory	2016-01-01 12:18:07	2016-01-01 12:23:35	2016-01-01 13:10:16	70221	70235	Non-IFT	2016-01-01
1365	20160000008725/1	20160000008725	516	M	Trauma (Vehicular)	2016-01-01 12:18:18	2016-01-01 12:21:13	2016-01-01 12:39:38	55889	55900	Non-IFT	2016-01-01
1366	20160000008730/1	20160000008730	336	F	Trauma (non Vehicular)	2016-01-01 12:18:29	2016-01-01 12:23:33	2016-01-01 13:10:51	75101	75129	IFT	2016-01-01
1367	20160000008741/1	20160000008741	840	M	Cardiac/Cardio Vascular	2016-01-01 12:18:45	2016-01-01 12:24:56	2016-01-01 12:58:26	17089	17099	IFT	2016-01-01
1368	20160000008750/1	20160000008750	624	M	Acute Abdomen	2016-01-01 12:19:01	2016-01-01 12:27:42	2016-01-01 12:40:15	3873	3876	Non-IFT	2016-01-01
1369	20160000008753/1	20160000008753	264	F	Pregnancy related	2016-01-01 12:19:06	2016-01-01 12:23:51	2016-01-01 12:58:05	12158	12182	IFT	2016-01-01
1370	20160000008755/1	20160000008755	252	F	Pregnancy related	2016-01-01 12:19:10	2016-01-01 12:22:16	2016-01-01 13:16:28	87863	87890	Non-IFT	2016-01-01
1371	20160000008761/1	20160000008761	420	M	Cardiac/Cardio Vascular	2016-01-01 12:19:17	2016-01-01 12:24:48	2016-01-01 12:33:08	11355	11359	Non-IFT	2016-01-01
1372	20160000008762/1	20160000008762	420	M	Trauma (Vehicular)	2016-01-01 12:19:18	2016-01-01 12:24:04	2016-01-01 12:40:06	58523	58531	Non-IFT	2016-01-01
1373	20160000008768/1	20160000008768	276	F	Pregnancy related	2016-01-01 12:19:38	2016-01-01 12:21:19	2016-01-01 12:23:12	82355	82356	IFT	2016-01-01
1374	20160000008799/1	20160000008799	300	F	Pregnancy related	2016-01-01 12:21:14	2016-01-01 12:31:30	2016-01-01 12:59:31	14510	14514	IFT	2016-01-01
1375	20160000008803/1	20160000008803	540	M	Epilepsy	2016-01-01 12:21:23	2016-01-01 12:22:51	2016-01-01 12:26:36	39944	39945	Non-IFT	2016-01-01
1376	20160000008809/1	20160000008809	912	M	Unconscious	2016-01-01 12:21:46	2016-01-01 12:26:26	2016-01-01 13:00:15	45415	45426	Non-IFT	2016-01-01
1377	20160000008814/1	20160000008814	0		Pregnancy related	2016-01-01 12:21:53	2016-01-01 12:24:49	2016-01-01 12:50:15	9785	9810	Non-IFT	2016-01-01
1378	20160000008827/1	20160000008827	396	M	Trauma (Vehicular)	2016-01-01 12:22:22	2016-01-01 12:24:08	2016-01-01 12:30:43	6190	6192	Non-IFT	2016-01-01
1379	20160000008847/1	20160000008847	492	M	Trauma (non Vehicular)	2016-01-01 12:23:11	2016-01-01 12:29:39	2016-01-01 12:50:00	89561	89568	Non-IFT	2016-01-01
1380	20160000008851/1	20160000008851	0	M	Neonatal(upto 1 month)	2016-01-01 12:23:20	2016-01-01 12:33:14	2016-01-01 12:46:58	9560	9566	IFT	2016-01-01
1381	20160000008859/1	20160000008859	420	M	Assault	2016-01-01 12:23:50	2016-01-01 12:25:22	2016-01-01 12:32:17	75101	75105	IFT	2016-01-01
1382	20160000008878/1	20160000008878	264	F	Pregnancy related	2016-01-01 12:24:41	2016-01-01 12:28:35	2016-01-01 13:05:13	16971	16986	IFT	2016-01-01
1383	20160000008890/1	20160000008890	0		Fevers / Infections	2016-01-01 12:25:20	2016-01-01 15:22:55	2016-01-01 15:30:26	26221	26222	Non-IFT	2016-01-01
1384	20160000008911/1	20160000008911	780	M	Trauma (non Vehicular)	2016-01-01 12:25:58	2016-01-01 12:39:32	2016-01-01 12:52:25	27742	27748	Non-IFT	2016-01-01
1385	20160000008913/1	20160000008913	660	M	Respiratory	2016-01-01 12:26:08	2016-01-01 12:34:39	2016-01-01 13:19:33	23344	23366	Non-IFT	2016-01-01
1386	20160000008914/1	20160000008914	480	M	Acute Abdomen	2016-01-01 12:26:09	2016-01-01 13:28:35	2016-01-01 13:30:56	40303	40304	IFT	2016-01-01
1387	20160000008929/1	20160000008929	540	F	Trauma (Vehicular)	2016-01-01 12:26:46	2016-01-01 12:28:55	2016-01-01 12:31:25	34125	34126	IFT	2016-01-01
1388	20160000008940/1	20160000008940	480	F	Others	2016-01-01 12:27:39	2016-01-01 12:35:51	2016-01-01 13:08:44	3057	3077	Non-IFT	2016-01-01
1389	20160000008945/1	20160000008945	492	M	Acute Abdomen	2016-01-01 12:27:50	2016-01-01 12:29:52	2016-01-01 12:45:19	81334	81335	Non-IFT	2016-01-01
1390	20160000008948/1	20160000008948	276	F	Suicide attempt	2016-01-01 12:27:59	2016-01-01 12:32:28	2016-01-01 13:00:49	51739	51754	Non-IFT	2016-01-01
1391	20160000008958/1	20160000008958	756	M	Acute Abdomen	2016-01-01 12:28:46	2016-01-01 12:31:58	2016-01-01 13:14:53	47927	47937	Non-IFT	2016-01-01
1392	20160000008977/1	20160000008977	300	F	Pregnancy related	2016-01-01 12:29:58	2016-01-01 12:32:31	2016-01-01 12:42:42	46672	46679	IFT	2016-01-01
1393	20160000008979/1	20160000008979	336	F	Pregnancy related	2016-01-01 12:30:01	2016-01-01 12:32:18	2016-01-01 12:40:26	50079	50085	IFT	2016-01-01
1394	20160000008983/1	20160000008983	600	M	Trauma (non Vehicular)	2016-01-01 12:30:18	2016-01-01 12:31:33	2016-01-01 12:33:31	96608	96609	IFT	2016-01-01
1395	20160000008985/1	20160000008985	300	F	Pregnancy related	2016-01-01 12:30:37	2016-01-01 12:34:48	2016-01-01 13:30:14	52787	52802	Non-IFT	2016-01-01
1396	20160000008988/1	20160000008988	840	M	Accidental Poisoning	2016-01-01 12:30:54	2016-01-01 12:33:48	2016-01-01 12:50:26	43742	43747	Non-IFT	2016-01-01
1397	20160000008991/1	20160000008991	660	F	Trauma (Vehicular)	2016-01-01 12:31:11	2016-01-01 12:36:33	2016-01-01 13:20:12	55373	55395	Non-IFT	2016-01-01
1398	20160000008999/1	20160000008999	240	F	Trauma (Vehicular)	2016-01-01 12:31:43	2016-01-01 12:33:29	2016-01-01 12:40:13	23858	23860	Non-IFT	2016-01-01
1399	20160000008999/2	20160000008999	288	F	Trauma (Vehicular)	2016-01-01 12:31:43	2016-01-01 12:33:29	2016-01-01 12:40:13	23858	23860	Non-IFT	2016-01-01
1400	20160000009011/1	20160000009011	36	M	Trauma (non Vehicular)	2016-01-01 12:32:23	2016-01-01 12:35:47	2016-01-01 12:48:20	61665	61667	Non-IFT	2016-01-01
1401	20160000009015/1	20160000009015	420	M	Trauma (Vehicular)	2016-01-01 12:32:34	2016-01-01 12:35:50	2016-01-01 12:45:28	27765	27774	Non-IFT	2016-01-01
1402	20160000009028/1	20160000009028	312	F	Trauma (Vehicular)	2016-01-01 12:33:23	2016-01-01 12:36:32	2016-01-01 12:43:58	91863	91868	IFT	2016-01-01
1403	20160000009028/2	20160000009028	288	M	Trauma (Vehicular)	2016-01-01 12:33:23	2016-01-01 12:36:32	2016-01-01 12:43:58	91863	91868	IFT	2016-01-01
1404	20160000009032/1	20160000009032	540	F	Animal Attack	2016-01-01 12:33:42	2016-01-01 12:36:31	2016-01-01 13:00:35	19214	19224	Non-IFT	2016-01-01
1405	20160000009034/1	20160000009034	624	M	Fire/Burns	2016-01-01 12:34:00	2016-01-01 12:38:07	2016-01-01 12:45:43	65750	65765	Non-IFT	2016-01-01
1406	20160000009043/1	20160000009043	264	F	Respiratory	2016-01-01 12:34:46	2016-01-01 12:39:59	2016-01-01 12:56:19	9601	9603	Non-IFT	2016-01-01
1407	20160000009053/1	20160000009053	720	M	Cardiac/Cardio Vascular	2016-01-01 12:35:10	2016-01-01 12:37:43	2016-01-01 12:55:21	54273	54283	IFT	2016-01-01
1408	20160000009054/1	20160000009054	0		Trauma (Vehicular)	2016-01-01 12:35:13	2016-01-01 12:37:16	2016-01-01 12:43:10	48024	48028	Non-IFT	2016-01-01
1409	20160000009062/1	20160000009062	384	M	Fevers / Infections	2016-01-01 12:35:48	2016-01-01 12:37:35	2016-01-01 12:39:39	42424	42425	IFT	2016-01-01
1410	20160000009063/1	20160000009063	72	F	Fire/Burns	2016-01-01 12:35:50	2016-01-01 12:38:53	2016-01-01 12:43:26	56770	56771	IFT	2016-01-01
1411	20160000009068/1	20160000009068	276	M	Trauma (Vehicular)	2016-01-01 12:36:09	2016-01-01 12:37:52	2016-01-01 13:00:23	48151	48161	IFT	2016-01-01
1412	20160000009071/1	20160000009071	408	M	Accidental Poisoning	2016-01-01 12:36:17	2016-01-01 12:42:47	2016-01-01 13:11:10	4825	4839	IFT	2016-01-01
1413	20160000009077/1	20160000009077	336	M	Accidental Poisoning	2016-01-01 12:36:34	2016-01-01 12:40:31	2016-01-01 12:56:41	94705	94712	Non-IFT	2016-01-01
1414	20160000009078/1	20160000009078	996	M	Acute Abdomen	2016-01-01 12:36:34	2016-01-01 13:03:00	2016-01-01 13:30:37	18720	18736	IFT	2016-01-01
1415	20160000009079/1	20160000009079	312	M	Acute Abdomen	2016-01-01 12:36:38	2016-01-01 12:41:47	2016-01-01 12:54:04	37627	37638	Non-IFT	2016-01-01
1416	20160000009094/1	20160000009094	348	F	Accidental Poisoning	2016-01-01 12:37:35	2016-01-01 12:41:55	2016-01-01 13:10:45	47430	47448	IFT	2016-01-01
1417	20160000009098/1	20160000009098	468	M	Trauma (Vehicular)	2016-01-01 12:37:42	2016-01-01 12:42:44	2016-01-01 12:50:48	25348	25353	Non-IFT	2016-01-01
1418	20160000009102/1	20160000009102	480	M	Stroke/CerebroVascular Accidents	2016-01-01 12:37:55	2016-01-01 13:41:32	2016-01-01 13:50:32	33451	33452	IFT	2016-01-01
1419	20160000009104/1	20160000009104	432	M	Trauma (Vehicular)	2016-01-01 12:37:58	2016-01-01 12:39:59	2016-01-01 12:53:05	38905	38914	Non-IFT	2016-01-01
1420	20160000009105/1	20160000009105	360	F	Accidental Poisoning	2016-01-01 12:38:00	2016-01-01 13:10:34	2016-01-01 13:11:35	62735	62742	IFT	2016-01-01
1421	20160000009145/1	20160000009145	0		Fevers / Infections	2016-01-01 12:40:07	2016-01-01 13:24:22	2016-01-01 14:03:22	99300	99326	Non-IFT	2016-01-01
1422	20160000009165/1	20160000009165	264	M	Assault	2016-01-01 12:41:09	2016-01-01 12:47:45	2016-01-01 13:12:12	66846	66866	IFT	2016-01-01
1423	20160000009171/1	20160000009171	1	M	Pregnancy related	2016-01-01 12:41:23	2016-01-01 13:01:12	2016-01-01 13:30:18	16813	16831	IFT	2016-01-01
1424	20160000009180/1	20160000009180	216	F	Pregnancy related	2016-01-01 12:41:42	2016-01-01 12:44:06	2016-01-01 12:52:39	75945	75950	IFT	2016-01-01
1425	20160000009181/1	20160000009181	660	M	Respiratory	2016-01-01 12:41:47	2016-01-01 12:43:32	2016-01-01 12:45:45	89200	89201	IFT	2016-01-01
1426	20160000009189/1	20160000009189	540	M	Trauma (Vehicular)	2016-01-01 12:42:09	2016-01-01 12:45:50	2016-01-01 12:48:15	15832	15833	Non-IFT	2016-01-01
1427	20160000009193/1	20160000009193	648	M	Respiratory	2016-01-01 12:42:30	2016-01-01 13:03:24	2016-01-01 13:20:23	17597	17609	IFT	2016-01-01
1428	20160000009195/1	20160000009195	372	F	Trauma (Vehicular)	2016-01-01 12:42:34	2016-01-01 12:45:31	2016-01-01 12:49:22	67902	67906	Non-IFT	2016-01-01
1429	20160000009201/1	20160000009201	0		Trauma (Vehicular)	2016-01-01 12:42:53	2016-01-01 12:46:33	2016-01-01 13:10:57	21844	21855	Non-IFT	2016-01-01
1430	20160000009202/1	20160000009202	780	F	Acute Abdomen	2016-01-01 12:42:57	2016-01-01 13:13:12	2016-01-01 13:15:03	25152	25165	Non-IFT	2016-01-01
1431	20160000009217/1	20160000009217	504	M	Trauma (Vehicular)	2016-01-01 12:44:13	2016-01-01 12:49:28	2016-01-01 12:58:44	28591	28595	Non-IFT	2016-01-01
1432	20160000009218/1	20160000009218	300	F	Pregnancy related	2016-01-01 12:44:19	2016-01-01 14:02:34	2016-01-01 15:20:00	66878	66936	Non-IFT	2016-01-01
1433	20160000009218/2	20160000009218	1	F	Pregnancy related	2016-01-01 12:44:19	2016-01-01 14:02:34	2016-01-01 15:20:00	66878	66936	Non-IFT	2016-01-01
1434	20160000009247/1	20160000009247	312	F	Assault	2016-01-01 12:46:17	2016-01-01 12:51:04	2016-01-01 13:08:26	9548	9555	IFT	2016-01-01
1435	20160000009252/1	20160000009252	348	M	Others	2016-01-01 12:46:28	2016-01-01 12:48:44	2016-01-01 13:40:16	71166	71187	IFT	2016-01-01
1436	20160000009257/1	20160000009257	228	F	Pregnancy related	2016-01-01 12:46:37	2016-01-01 13:10:17	2016-01-01 14:10:04	5240	5287	IFT	2016-01-01
1437	20160000009271/1	20160000009271	180	M	Trauma (Vehicular)	2016-01-01 12:47:35	2016-01-01 12:49:25	2016-01-01 12:52:18	92068	92069	Non-IFT	2016-01-01
1438	20160000009279/1	20160000009279	540	M	Trauma (non Vehicular)	2016-01-01 12:48:30	2016-01-01 12:51:27	2016-01-01 13:10:52	92970	92984	IFT	2016-01-01
1439	20160000009290/1	20160000009290	720	F	Stroke/CerebroVascular Accidents	2016-01-01 12:49:14	2016-01-01 14:39:53	2016-01-01 15:05:07	52817	52826	Non-IFT	2016-01-01
1440	20160000009305/1	20160000009305	360	F	Animal Attack	2016-01-01 12:50:34	2016-01-01 12:52:10	2016-01-01 12:55:54	66785	66786	IFT	2016-01-01
1441	20160000009328/1	20160000009328	660	F	Trauma (non Vehicular)	2016-01-01 12:52:00	2016-01-01 12:53:32	2016-01-01 13:05:45	67189	67190	Non-IFT	2016-01-01
1442	20160000009344/1	20160000009344	0		Trauma (Vehicular)	2016-01-01 12:52:41	2016-01-01 12:55:31	2016-01-01 13:08:40	80860	80868	Non-IFT	2016-01-01
1443	20160000009352/1	20160000009352	624	F	Diabetes	2016-01-01 12:53:03	2016-01-01 15:30:20	2016-01-01 15:53:19	53209	53221	IFT	2016-01-01
1444	20160000009354/1	20160000009354	0		Stroke/CerebroVascular Accidents	2016-01-01 12:53:08	2016-01-01 12:55:22	2016-01-01 13:02:50	54105	54106	Non-IFT	2016-01-01
1445	20160000009361/1	20160000009361	288	F	Pregnancy related	2016-01-01 12:53:30	2016-01-01 13:43:02	2016-01-01 13:56:31	26527	26530	IFT	2016-01-01
1446	20160000009365/1	20160000009365	0		Stroke/CerebroVascular Accidents	2016-01-01 12:53:40	2016-01-01 12:54:58	2016-01-01 13:03:00	14961	14967	Non-IFT	2016-01-01
1447	20160000009380/1	20160000009380	468	M	Trauma (Vehicular)	2016-01-01 12:54:12	2016-01-01 12:57:02	2016-01-01 13:02:41	25127	25130	Non-IFT	2016-01-01
1448	20160000009388/1	20160000009388	348	F	Cardiac/Cardio Vascular	2016-01-01 12:54:39	2016-01-01 13:05:57	2016-01-01 13:21:28	32244	32253	Non-IFT	2016-01-01
1449	20160000009394/1	20160000009394	0		Trauma (Vehicular)	2016-01-01 12:54:53	2016-01-01 12:56:56	2016-01-01 13:01:13	29790	29791	Non-IFT	2016-01-01
1450	20160000009399/1	20160000009399	528	M	Cardiac/Cardio Vascular	2016-01-01 12:55:05	2016-01-01 13:44:40	2016-01-01 13:47:54	42894	42895	IFT	2016-01-01
1451	20160000009403/1	20160000009403	312	F	Assault	2016-01-01 12:55:13	2016-01-01 13:00:23	2016-01-01 13:22:32	47313	47320	Non-IFT	2016-01-01
1452	20160000009421/1	20160000009421	420	F	Accidental Poisoning	2016-01-01 12:56:19	2016-01-01 12:57:52	2016-01-01 13:02:33	37677	37678	IFT	2016-01-01
1453	20160000009423/1	20160000009423	720	F	Stroke/CerebroVascular Accidents	2016-01-01 12:56:25	2016-01-01 12:59:38	2016-01-01 13:04:13	95884	95885	Non-IFT	2016-01-01
1454	20160000009428/1	20160000009428	660	M	Acute Abdomen	2016-01-01 12:56:34	2016-01-01 13:00:34	2016-01-01 13:03:26	19546	19547	Non-IFT	2016-01-01
1455	20160000009430/1	20160000009430	480	M	Assault	2016-01-01 12:56:38	2016-01-01 13:31:00	2016-01-01 13:32:33	46021	46033	IFT	2016-01-01
1456	20160000009432/1	20160000009432	540	M	Assault	2016-01-01 12:56:41	2016-01-01 13:23:04	2016-01-01 13:25:58	39947	39948	IFT	2016-01-01
1457	20160000009444/1	20160000009444	0		Trauma (Vehicular)	2016-01-01 12:57:26	2016-01-01 13:02:43	2016-01-01 13:21:32	74446	74458	Non-IFT	2016-01-01
1458	20160000009449/1	20160000009449	996	M	Trauma (non Vehicular)	2016-01-01 12:57:43	2016-01-01 13:01:22	2016-01-01 13:20:21	28318	28327	Non-IFT	2016-01-01
1459	20160000009484/1	20160000009484	0		Trauma (non Vehicular)	2016-01-01 13:00:10	2016-01-01 13:13:46	2016-01-01 13:28:35	78456	78467	Non-IFT	2016-01-01
1460	20160000009496/1	20160000009496	0		Fire/Burns	2016-01-01 13:00:54	2016-01-01 13:05:42	2016-01-01 13:09:26	47126	47129	Non-IFT	2016-01-01
1461	20160000009503/1	20160000009503	624	F	Cardiac/Cardio Vascular	2016-01-01 13:01:06	2016-01-01 13:02:58	2016-01-01 13:06:47	27611	27613	IFT	2016-01-01
1462	20160000009510/1	20160000009510	0		Cardiac/Cardio Vascular	2016-01-01 13:01:22	2016-01-01 13:07:27	2016-01-01 13:10:02	75341	75342	Non-IFT	2016-01-01
1463	20160000009515/1	20160000009515	600	F	Epilepsy	2016-01-01 13:01:32	2016-01-01 13:04:45	2016-01-01 13:30:35	34823	34840	IFT	2016-01-01
1464	20160000009539/1	20160000009539	0		Accidental Poisoning	2016-01-01 13:03:08	2016-01-01 13:05:20	2016-01-01 13:07:51	34732	34733	Non-IFT	2016-01-01
1465	20160000009543/1	20160000009543	336	F	Fevers / Infections	2016-01-01 13:03:22	2016-01-01 13:09:56	2016-01-01 13:17:35	76926	76927	Non-IFT	2016-01-01
1466	20160000009545/1	20160000009545	336	F	Pregnancy related	2016-01-01 13:03:34	2016-01-01 13:09:23	2016-01-01 13:30:47	27920	27930	Non-IFT	2016-01-01
1467	20160000009547/1	20160000009547	840	M	Unconscious	2016-01-01 13:03:37	2016-01-01 13:10:51	2016-01-01 14:00:19	53219	53245	Non-IFT	2016-01-01
1468	20160000009555/1	20160000009555	288	F	Pregnancy related	2016-01-01 13:04:17	2016-01-01 13:08:44	2016-01-01 13:24:35	38613	38620	Non-IFT	2016-01-01
1469	20160000009585/1	20160000009585	600	M	Fevers / Infections	2016-01-01 13:05:25	2016-01-01 13:10:51	2016-01-01 14:00:42	83264	83282	IFT	2016-01-01
1470	20160000009587/1	20160000009587	540	M	Acute Abdomen	2016-01-01 13:05:29	2016-01-01 13:24:59	2016-01-01 14:14:55	58733	58768	Non-IFT	2016-01-01
1471	20160000009598/1	20160000009598	192	M	Respiratory	2016-01-01 13:05:56	2016-01-01 13:06:57	2016-01-01 13:08:28	51496	51497	Non-IFT	2016-01-01
1472	20160000009605/1	20160000009605	408	M	Accidental Poisoning	2016-01-01 13:06:04	2016-01-01 13:09:27	2016-01-01 13:35:55	26836	26842	IFT	2016-01-01
1473	20160000009617/1	20160000009617	24	M	Paediatric(1-12years)	2016-01-01 13:06:39	2016-01-01 13:09:00	2016-01-01 13:15:49	85783	85786	Non-IFT	2016-01-01
1474	20160000009618/1	20160000009618	0		Cardiac/Cardio Vascular	2016-01-01 13:06:40	2016-01-01 13:08:49	2016-01-01 13:12:14	22403	22406	Non-IFT	2016-01-01
1475	20160000009627/1	20160000009627	0		Unconscious	2016-01-01 13:07:22	2016-01-01 13:11:33	2016-01-01 13:45:25	35489	35505	Non-IFT	2016-01-01
1476	20160000009652/1	20160000009652	252	F	Pregnancy related	2016-01-01 13:08:50	2016-01-01 13:11:23	2016-01-01 13:18:40	13531	13532	IFT	2016-01-01
1477	20160000009657/1	20160000009657	288	F	Pregnancy related	2016-01-01 13:09:02	2016-01-01 13:13:21	2016-01-01 13:25:51	99720	99725	IFT	2016-01-01
1478	20160000009674/1	20160000009674	420	F	Animal Attack	2016-01-01 13:10:03	2016-01-01 13:13:39	2016-01-01 13:40:45	28037	28060	Non-IFT	2016-01-01
1479	20160000009681/1	20160000009681	720	F	Acute Abdomen	2016-01-01 13:10:25	2016-01-01 13:12:28	2016-01-01 13:15:09	85093	85094	IFT	2016-01-01
1480	20160000009682/1	20160000009682	0		Trauma (non Vehicular)	2016-01-01 13:10:30	2016-01-01 13:21:40	2016-01-01 13:40:27	13455	13461	Non-IFT	2016-01-01
1481	20160000009685/1	20160000009685	264	F	Neonatal(upto 1 month)	2016-01-01 13:10:32	2016-01-01 13:14:17	2016-01-01 13:35:07	89982	89992	Non-IFT	2016-01-01
1482	20160000009685/2	20160000009685	1	M	Neonatal(upto 1 month)	2016-01-01 13:10:32	2016-01-01 13:14:17	2016-01-01 13:35:07	89982	89992	Non-IFT	2016-01-01
1483	20160000009697/1	20160000009697	216	F	Acute Abdomen	2016-01-01 13:11:04	2016-01-01 13:13:56	2016-01-01 13:43:30	33232	33249	Non-IFT	2016-01-01
1484	20160000009701/1	20160000009701	180	F	Fire/Burns	2016-01-01 13:11:19	2016-01-01 13:16:07	2016-01-01 14:00:12	23142	23172	IFT	2016-01-01
1485	20160000009709/1	20160000009709	1020	F	Trauma (non Vehicular)	2016-01-01 13:11:44	2016-01-01 13:17:48	2016-01-01 13:45:08	42000	42010	Non-IFT	2016-01-01
1486	20160000009711/1	20160000009711	12	M	Respiratory	2016-01-01 13:11:45	2016-01-01 13:14:23	2016-01-01 13:16:07	29888	29889	IFT	2016-01-01
1487	20160000009764/1	20160000009764	324	F	Pregnancy related	2016-01-01 13:14:57	2016-01-01 13:18:34	2016-01-01 13:21:57	87000	87001	IFT	2016-01-01
1488	20160000009766/1	20160000009766	300	M	Trauma (non Vehicular)	2016-01-01 13:15:04	2016-01-01 13:18:44	2016-01-01 13:22:07	73570	73573	IFT	2016-01-01
1489	20160000009769/1	20160000009769	264	M	Trauma (Vehicular)	2016-01-01 13:15:14	2016-01-01 13:19:55	2016-01-01 13:30:02	30585	30589	Non-IFT	2016-01-01
1490	20160000009777/1	20160000009777	0		Fevers / Infections	2016-01-01 13:15:33	2016-01-01 13:19:08	2016-01-01 13:34:29	12599	12605	Non-IFT	2016-01-01
1491	20160000009782/1	20160000009782	360	M	Acute Abdomen	2016-01-01 13:16:07	2016-01-01 13:20:47	2016-01-01 13:36:53	28342	28351	IFT	2016-01-01
1492	20160000009786/1	20160000009786	0		Trauma (Vehicular)	2016-01-01 13:16:14	2016-01-01 13:21:44	2016-01-01 13:30:30	21245	21252	Non-IFT	2016-01-01
1493	20160000009800/1	20160000009800	420	M	Trauma (non Vehicular)	2016-01-01 13:16:46	2016-01-01 13:18:50	2016-01-01 13:29:35	25134	25144	Non-IFT	2016-01-01
1494	20160000009822/1	20160000009822	252	F	Animal Attack	2016-01-01 13:18:18	2016-01-01 13:20:28	2016-01-01 13:23:56	75343	75344	IFT	2016-01-01
1495	20160000009825/1	20160000009825	240	M	Assault	2016-01-01 13:18:29	2016-01-01 13:20:59	2016-01-01 13:44:20	16208	16214	Non-IFT	2016-01-01
1496	20160000009829/1	20160000009829	456	F	Cardiac/Cardio Vascular	2016-01-01 13:18:37	2016-01-01 13:20:20	2016-01-01 13:22:37	26041	26042	IFT	2016-01-01
1497	20160000009832/1	20160000009832	600	F	Cardiac/Cardio Vascular	2016-01-01 13:18:47	2016-01-01 13:20:20	2016-01-01 13:25:31	10215	10216	IFT	2016-01-01
1498	20160000009841/1	20160000009841	720	M	Others	2016-01-01 13:19:13	2016-01-01 13:21:32	2016-01-01 13:30:15	45830	45831	IFT	2016-01-01
1499	20160000009858/1	20160000009858	408	M	Trauma (Vehicular)	2016-01-01 13:19:57	2016-01-01 13:31:31	2016-01-01 14:40:48	67440	67463	IFT	2016-01-01
1500	20160000009858/2	20160000009858	84	M	Trauma (Vehicular)	2016-01-01 13:19:57	2016-01-01 13:31:31	2016-01-01 14:40:48	67440	67463	IFT	2016-01-01
1501	20160000009858/3	20160000009858	360	F	Trauma (Vehicular)	2016-01-01 13:19:57	2016-01-01 13:31:31	2016-01-01 14:40:48	67440	67463	IFT	2016-01-01
1502	20160000009871/1	20160000009871	780	F	Cardiac/Cardio Vascular	2016-01-01 13:20:42	2016-01-01 13:21:55	2016-01-01 13:23:34	80813	80814	IFT	2016-01-01
1503	20160000009876/1	20160000009876	720	F	Others	2016-01-01 13:20:59	2016-01-01 13:26:42	2016-01-01 14:12:36	36088	36113	IFT	2016-01-01
1504	20160000009894/1	20160000009894	1080	F	Allergic Reactions	2016-01-01 13:22:03	2016-01-01 13:30:00	2016-01-01 13:41:27	12091	12096	Non-IFT	2016-01-01
1505	20160000009895/1	20160000009895	324	F	Trauma (Vehicular)	2016-01-01 13:22:05	2016-01-01 13:24:22	2016-01-01 13:32:48	24265	24267	Non-IFT	2016-01-01
1506	20160000009900/1	20160000009900	24	F	Epilepsy	2016-01-01 13:22:26	2016-01-01 13:25:14	2016-01-01 13:50:42	49159	49173	IFT	2016-01-01
1507	20160000009902/1	20160000009902	360	F	Pregnancy related	2016-01-01 13:22:34	2016-01-01 14:08:31	2016-01-01 14:45:37	72710	72729	IFT	2016-01-01
1508	20160000009914/1	20160000009914	2	M	Acute Abdomen	2016-01-01 13:23:09	2016-01-01 13:26:34	2016-01-01 13:28:08	71443	71444	IFT	2016-01-01
1509	20160000009921/1	20160000009921	0		Trauma (non Vehicular)	2016-01-01 13:23:19	2016-01-01 13:34:32	2016-01-01 14:18:30	3398	3410	Non-IFT	2016-01-01
1510	20160000009937/1	20160000009937	840	M	Cardiac/Cardio Vascular	2016-01-01 13:24:10	2016-01-01 13:36:49	2016-01-01 14:07:40	33510	33528	IFT	2016-01-01
1511	20160000009938/1	20160000009938	336	M	Accidental Poisoning	2016-01-01 13:24:17	2016-01-01 13:49:48	2016-01-01 13:52:14	94723	94724	IFT	2016-01-01
1512	20160000009949/1	20160000009949	720	M	Respiratory	2016-01-01 13:24:46	2016-01-01 18:27:17	2016-01-01 19:31:10	11918	11948	IFT	2016-01-01
1513	20160000009956/1	20160000009956	900	F	Trauma (Vehicular)	2016-01-01 13:25:06	2016-01-01 13:27:20	2016-01-01 13:37:48	59026	59027	Non-IFT	2016-01-01
1514	20160000009988/1	20160000009988	336	F	Pregnancy related	2016-01-01 13:26:42	2016-01-01 13:30:41	2016-01-01 13:33:38	22408	22409	IFT	2016-01-01
1515	20160000010002/1	20160000010002	360	M	Fevers / Infections	2016-01-01 13:27:36	2016-01-01 13:29:57	2016-01-01 13:35:08	15017	15018	IFT	2016-01-01
1516	20160000010009/1	20160000010009	0		Trauma (Vehicular)	2016-01-01 13:27:58	2016-01-01 13:34:01	2016-01-01 14:00:36	42115	42131	Non-IFT	2016-01-01
1517	20160000010014/1	20160000010014	720	M	Cardiac/Cardio Vascular	2016-01-01 13:28:22	2016-01-01 13:31:40	2016-01-01 13:52:16	99572	99586	Non-IFT	2016-01-01
1518	20160000010017/1	20160000010017	120	M	Cardiac/Cardio Vascular	2016-01-01 13:28:28	2016-01-01 13:31:21	2016-01-01 13:34:15	32765	32766	IFT	2016-01-01
1519	20160000010020/1	20160000010020	336	M	Cardiac/Cardio Vascular	2016-01-01 13:28:35	2016-01-01 13:30:44	2016-01-01 13:32:44	53867	53868	IFT	2016-01-01
1520	20160000010033/1	20160000010033	360	M	Trauma (Vehicular)	2016-01-01 13:29:17	2016-01-01 13:31:19	2016-01-01 13:36:25	9508	9511	Non-IFT	2016-01-01
1521	20160000010039/1	20160000010039	0		Fevers / Infections	2016-01-01 13:29:38	2016-01-01 13:33:51	2016-01-01 13:35:25	39433	39434	Non-IFT	2016-01-01
1522	20160000010067/1	20160000010067	840	M	Fevers / Infections	2016-01-01 13:31:13	2016-01-01 13:35:34	2016-01-01 14:27:29	36722	36760	IFT	2016-01-01
1523	20160000010074/1	20160000010074	240	F	Pregnancy related	2016-01-01 13:32:03	2016-01-01 13:34:10	2016-01-01 13:48:19	65955	65963	Non-IFT	2016-01-01
1524	20160000010078/1	20160000010078	0		Accidental Poisoning	2016-01-01 13:32:12	2016-01-01 13:35:37	2016-01-01 13:45:09	72290	72292	Non-IFT	2016-01-01
1525	20160000010079/1	20160000010079	480	F	Acute Abdomen	2016-01-01 13:32:26	2016-01-01 13:35:27	2016-01-01 13:42:22	21866	21870	IFT	2016-01-01
1526	20160000010081/1	20160000010081	600	M	Trauma (Vehicular)	2016-01-01 13:32:38	2016-01-01 13:33:58	2016-01-01 13:36:27	28454	28455	Non-IFT	2016-01-01
1527	20160000010081/2	20160000010081	288	M	Trauma (Vehicular)	2016-01-01 13:32:38	2016-01-01 13:33:58	2016-01-01 13:36:27	28454	28455	Non-IFT	2016-01-01
1528	20160000010085/1	20160000010085	324	F	Pregnancy related	2016-01-01 13:33:32	2016-01-01 13:39:17	2016-01-01 14:15:23	29804	29826	IFT	2016-01-01
1529	20160000010108/1	20160000010108	336	M	Others	2016-01-01 13:34:21	2016-01-01 13:48:09	2016-01-01 14:00:03	89575	89579	IFT	2016-01-01
1530	20160000010117/1	20160000010117	960	M	Fevers / Infections	2016-01-01 13:34:36	2016-01-01 14:27:47	2016-01-01 15:00:11	25667	25683	IFT	2016-01-01
1531	20160000010121/1	20160000010121	384	F	Fire/Burns	2016-01-01 13:34:43	2016-01-01 13:48:32	2016-01-01 13:50:06	39435	39500	IFT	2016-01-01
1532	20160000010122/1	20160000010122	780	M	Acute Abdomen	2016-01-01 13:34:44	2016-01-01 13:43:37	2016-01-01 14:31:29	71888	71892	Non-IFT	2016-01-01
1533	20160000010126/1	20160000010126	0		Pregnancy related	2016-01-01 13:34:53	2016-01-01 13:39:18	2016-01-01 13:54:25	50946	50952	Non-IFT	2016-01-01
1534	20160000010130/1	20160000010130	900	M	Cardiac/Cardio Vascular	2016-01-01 13:35:04	2016-01-01 13:37:07	2016-01-01 13:40:13	11041	11042	Non-IFT	2016-01-01
1535	20160000010132/1	20160000010132	0		Accidental Poisoning	2016-01-01 13:35:07	2016-01-01 13:40:35	2016-01-01 14:00:08	4229	4232	Non-IFT	2016-01-01
1536	20160000010133/1	20160000010133	264	F	Pregnancy related	2016-01-01 13:35:12	2016-01-01 14:08:02	2016-01-01 15:20:46	58550	58585	IFT	2016-01-01
1537	20160000010134/1	20160000010134	600	F	Trauma (Vehicular)	2016-01-01 13:35:15	2016-01-01 13:36:29	2016-01-01 13:39:17	40350	40351	Non-IFT	2016-01-01
1538	20160000010140/1	20160000010140	252	F	Accidental Poisoning	2016-01-01 13:35:33	2016-01-01 13:38:03	2016-01-01 13:41:29	52026	52027	IFT	2016-01-01
1539	20160000010165/1	20160000010165	0		Trauma (Vehicular)	2016-01-01 13:36:58	2016-01-01 13:46:12	2016-01-01 14:05:48	107054	107058	Non-IFT	2016-01-01
1540	20160000010183/1	20160000010183	540	M	Epilepsy	2016-01-01 13:38:10	2016-01-01 13:40:44	2016-01-01 13:43:28	43423	43424	Non-IFT	2016-01-01
1541	20160000010184/1	20160000010184	780	M	Trauma (non Vehicular)	2016-01-01 13:38:11	2016-01-01 13:39:57	2016-01-01 13:48:54	71803	71808	Non-IFT	2016-01-01
1542	20160000010191/1	20160000010191	660	M	Acute Abdomen	2016-01-01 13:38:45	2016-01-01 13:41:06	2016-01-01 13:44:01	19549	19550	IFT	2016-01-01
1543	20160000010197/1	20160000010197	360	F	Accidental Poisoning	2016-01-01 13:38:58	2016-01-01 13:41:17	2016-01-01 14:02:46	20	26	Non-IFT	2016-01-01
1544	20160000010210/1	20160000010210	252	M	Acute Abdomen	2016-01-01 13:39:36	2016-01-01 13:48:01	2016-01-01 14:05:55	36652	36658	Non-IFT	2016-01-01
1545	20160000010211/1	20160000010211	0		Trauma (Vehicular)	2016-01-01 13:39:38	2016-01-01 13:43:18	2016-01-01 13:58:03	76633	76646	Non-IFT	2016-01-01
1546	20160000010214/1	20160000010214	108	F	Fevers / Infections	2016-01-01 13:39:49	2016-01-01 14:08:53	2016-01-01 14:10:10	28525	28526	IFT	2016-01-01
1547	20160000010238/1	20160000010238	72	M	Trauma (Vehicular)	2016-01-01 13:41:11	2016-01-01 13:43:57	2016-01-01 13:46:06	38197	38198	IFT	2016-01-01
1548	20160000010239/1	20160000010239	720	M	Trauma (non Vehicular)	2016-01-01 13:41:13	2016-01-01 13:43:52	2016-01-01 14:25:14	18026	18037	Non-IFT	2016-01-01
1549	20160000010253/1	20160000010253	648	M	Assault	2016-01-01 13:41:34	2016-01-01 13:43:33	2016-01-01 13:55:41	56485	56490	Non-IFT	2016-01-01
1550	20160000010275/1	20160000010275	600	M	Acute Abdomen	2016-01-01 13:42:33	2016-01-01 13:44:30	2016-01-01 13:47:26	6196	6197	IFT	2016-01-01
1551	20160000010276/1	20160000010276	276	F	Pregnancy related	2016-01-01 13:42:34	2016-01-01 13:44:57	2016-01-01 13:50:04	58834	58837	IFT	2016-01-01
1552	20160000010288/1	20160000010288	144	F	Fevers / Infections	2016-01-01 13:43:10	2016-01-01 13:45:05	2016-01-01 13:55:35	14370	14376	Non-IFT	2016-01-01
1553	20160000010296/1	20160000010296	336	M	Trauma (Vehicular)	2016-01-01 13:43:29	2016-01-01 13:45:19	2016-01-01 13:50:10	62312	62315	Non-IFT	2016-01-01
1554	20160000010309/1	20160000010309	660	M	Epilepsy	2016-01-01 13:44:16	2016-01-01 13:52:09	2016-01-01 14:20:42	65381	65400	Non-IFT	2016-01-01
1555	20160000010311/1	20160000010311	324	M	Trauma (Vehicular)	2016-01-01 13:44:21	2016-01-01 13:46:57	2016-01-01 14:02:30	26490	26497	Non-IFT	2016-01-01
1556	20160000010319/1	20160000010319	336	F	Pregnancy related	2016-01-01 13:44:29	2016-01-01 13:48:09	2016-01-01 13:55:08	24658	24659	IFT	2016-01-01
1557	20160000010337/1	20160000010337	0		Fevers / Infections	2016-01-01 13:45:14	2016-01-01 14:21:46	2016-01-01 14:23:25	28299	28302	Non-IFT	2016-01-01
1558	20160000010342/1	20160000010342	456	M	Stroke/CerebroVascular Accidents	2016-01-01 13:45:27	2016-01-01 13:49:16	2016-01-01 13:59:00	22050	22055	Non-IFT	2016-01-01
1559	20160000010343/1	20160000010343	300	M	Trauma (Vehicular)	2016-01-01 13:45:28	2016-01-01 13:50:03	2016-01-01 14:00:53	60652	60659	Non-IFT	2016-01-01
1560	20160000010345/1	20160000010345	396	M	Trauma (non Vehicular)	2016-01-01 13:45:34	2016-01-01 13:51:30	2016-01-01 14:02:32	98933	98934	Non-IFT	2016-01-01
1561	20160000010354/1	20160000010354	420	M	Trauma (Vehicular)	2016-01-01 13:45:57	2016-01-01 13:50:30	2016-01-01 14:00:09	27784	27788	Non-IFT	2016-01-01
1562	20160000010354/2	20160000010354	264	M	Trauma (Vehicular)	2016-01-01 13:45:57	2016-01-01 13:50:30	2016-01-01 14:00:09	27784	27788	Non-IFT	2016-01-01
1563	20160000010358/1	20160000010358	0		Epilepsy	2016-01-01 13:46:08	2016-01-01 13:50:26	2016-01-01 13:56:22	48175	48176	Non-IFT	2016-01-01
1564	20160000010367/1	20160000010367	912	F	Acute Abdomen	2016-01-01 13:46:32	2016-01-01 13:48:41	2016-01-01 13:53:10	32869	32870	IFT	2016-01-01
1565	20160000010373/1	20160000010373	48	F	Animal Attack	2016-01-01 13:46:59	2016-01-01 13:50:48	2016-01-01 14:25:27	32150	32172	IFT	2016-01-01
1566	20160000010373/2	20160000010373	24	F	Animal Attack	2016-01-01 13:46:59	2016-01-01 13:50:48	2016-01-01 14:25:27	32150	32172	IFT	2016-01-01
1567	20160000010385/1	20160000010385	396	F	Pregnancy related	2016-01-01 13:47:47	2016-01-01 13:51:47	2016-01-01 14:05:16	20150	20155	Non-IFT	2016-01-01
1568	20160000010411/1	20160000010411	552	M	Others	2016-01-01 13:49:00	2016-01-01 13:50:37	2016-01-01 13:56:45	59323	59326	IFT	2016-01-01
1569	20160000010413/1	20160000010413	792	M	Respiratory	2016-01-01 13:49:09	2016-01-01 13:54:54	2016-01-01 14:07:26	73155	73159	Non-IFT	2016-01-01
1570	20160000010414/1	20160000010414	408	M	Trauma (Vehicular)	2016-01-01 13:49:11	2016-01-01 13:52:06	2016-01-01 14:10:59	8988	8995	Non-IFT	2016-01-01
1571	20160000010420/1	20160000010420	480	M	Cardiac/Cardio Vascular	2016-01-01 13:49:30	2016-01-01 13:59:53	2016-01-01 14:01:06	91314	91315	IFT	2016-01-01
1572	20160000010423/1	20160000010423	252	F	Acute Abdomen	2016-01-01 13:49:36	2016-01-01 13:51:53	2016-01-01 13:53:49	69255	69256	IFT	2016-01-01
1573	20160000010428/1	20160000010428	504	M	Trauma (Vehicular)	2016-01-01 13:49:56	2016-01-01 13:53:49	2016-01-01 14:05:47	15835	15838	Non-IFT	2016-01-01
1574	20160000010428/2	20160000010428	600	F	Trauma (Vehicular)	2016-01-01 13:49:56	2016-01-01 13:53:49	2016-01-01 14:05:47	15835	15838	Non-IFT	2016-01-01
1575	20160000010430/1	20160000010430	960	M	Respiratory	2016-01-01 13:49:57	2016-01-01 13:59:44	2016-01-01 14:16:27	12606	12612	Non-IFT	2016-01-01
1576	20160000010440/1	20160000010440	240	F	Accidental Poisoning	2016-01-01 13:50:26	2016-01-01 13:54:30	2016-01-01 14:00:11	41155	41158	Non-IFT	2016-01-01
1577	20160000010447/1	20160000010447	780	F	Fevers / Infections	2016-01-01 13:50:47	2016-01-01 13:55:31	2016-01-01 14:00:59	20658	20661	IFT	2016-01-01
1578	20160000010457/1	20160000010457	420	F	Trauma (Vehicular)	2016-01-01 13:51:19	2016-01-01 13:55:12	2016-01-01 14:19:06	24134	24146	Non-IFT	2016-01-01
1579	20160000010482/1	20160000010482	240	F	Pregnancy related	2016-01-01 13:52:30	2016-01-01 13:55:06	2016-01-01 15:20:48	12170	12225	IFT	2016-01-01
1580	20160000010494/1	20160000010494	0		Trauma (Vehicular)	2016-01-01 13:53:19	2016-01-01 13:55:50	2016-01-01 14:15:18	75332	75346	Non-IFT	2016-01-01
1581	20160000010497/1	20160000010497	744	M	Fevers / Infections	2016-01-01 13:53:25	2016-01-01 14:09:37	2016-01-01 14:16:39	23425	23428	IFT	2016-01-01
1582	20160000010508/1	20160000010508	360	F	Pregnancy related	2016-01-01 13:53:48	2016-01-01 13:56:16	2016-01-01 14:03:27	1966	1978	Non-IFT	2016-01-01
1583	20160000010517/1	20160000010517	960	M	Trauma (Vehicular)	2016-01-01 13:54:14	2016-01-01 14:26:30	2016-01-01 15:12:37	22780	22807	IFT	2016-01-01
1584	20160000010526/1	20160000010526	360	M	Accidental Poisoning	2016-01-01 13:54:51	2016-01-01 13:58:39	2016-01-01 14:02:08	20	26	IFT	2016-01-01
1585	20160000010532/1	20160000010532	324	M	Trauma (Vehicular)	2016-01-01 13:55:15	2016-01-01 13:57:38	2016-01-01 14:00:03	25770	25771	IFT	2016-01-01
1586	20160000010562/1	20160000010562	384	M	Trauma (non Vehicular)	2016-01-01 13:56:16	2016-01-01 13:57:56	2016-01-01 14:25:12	61065	61083	Non-IFT	2016-01-01
1587	20160000010576/1	20160000010576	0		Trauma (Vehicular)	2016-01-01 13:56:59	2016-01-01 13:59:02	2016-01-01 14:09:17	76810	76816	Non-IFT	2016-01-01
1588	20160000010609/1	20160000010609	288	F	Pregnancy related	2016-01-01 13:58:56	2016-01-01 14:02:15	2016-01-01 14:28:43	81337	81338	Non-IFT	2016-01-01
1589	20160000010611/1	20160000010611	276	M	Respiratory	2016-01-01 13:59:02	2016-01-01 14:23:06	2016-01-01 14:46:05	88796	88830	Non-IFT	2016-01-01
1590	20160000010630/1	20160000010630	0	M	Neonatal(upto 1 month)	2016-01-01 14:00:02	2016-01-01 15:25:23	2016-01-01 15:27:01	56418	56419	IFT	2016-01-01
1591	20160000010632/1	20160000010632	420	M	Acute Abdomen	2016-01-01 14:00:07	2016-01-01 14:04:06	2016-01-01 14:26:13	29044	29055	IFT	2016-01-01
1592	20160000010637/1	20160000010637	696	M	Trauma (Vehicular)	2016-01-01 14:00:26	2016-01-01 14:02:03	2016-01-01 14:13:20	88431	88434	IFT	2016-01-01
1593	20160000010640/1	20160000010640	756	M	Respiratory	2016-01-01 14:00:34	2016-01-01 14:03:26	2016-01-01 14:24:55	24598	24611	Non-IFT	2016-01-01
1594	20160000010648/1	20160000010648	420	F	Trauma (Vehicular)	2016-01-01 14:01:06	2016-01-01 14:05:48	2016-01-01 14:20:56	32993	33003	Non-IFT	2016-01-01
1595	20160000010669/1	20160000010669	240	M	Trauma (non Vehicular)	2016-01-01 14:02:53	2016-01-01 14:06:03	2016-01-01 14:10:34	70252	70253	IFT	2016-01-01
1596	20160000010673/1	20160000010673	216	F	Accidental Poisoning	2016-01-01 14:03:06	2016-01-01 14:11:18	2016-01-01 14:45:32	14968	15000	IFT	2016-01-01
1597	20160000010677/1	20160000010677	252	F	Stroke/CerebroVascular Accidents	2016-01-01 14:03:19	2016-01-01 14:06:18	2016-01-01 14:41:44	24270	24285	Non-IFT	2016-01-01
1598	20160000010680/1	20160000010680	0		Stroke/CerebroVascular Accidents	2016-01-01 14:03:32	2016-01-01 14:06:12	2016-01-01 14:12:25	85795	85798	Non-IFT	2016-01-01
1599	20160000010691/1	20160000010691	540	F	Cardiac/Cardio Vascular	2016-01-01 14:04:23	2016-01-01 15:03:00	2016-01-01 15:25:32	55002	55016	IFT	2016-01-01
1600	20160000010699/1	20160000010699	348	M	Cardiac/Cardio Vascular	2016-01-01 14:04:45	2016-01-01 14:54:47	2016-01-01 14:56:08	28466	28467	IFT	2016-01-01
1601	20160000010701/1	20160000010701	744	M	Fevers / Infections	2016-01-01 14:04:46	2016-01-01 14:08:32	2016-01-01 14:20:20	65785	65795	Non-IFT	2016-01-01
1602	20160000010713/1	20160000010713	840	F	Stroke/CerebroVascular Accidents	2016-01-01 14:05:33	2016-01-01 14:07:15	2016-01-01 14:09:09	38628	38629	IFT	2016-01-01
1603	20160000010715/1	20160000010715	0		Trauma (Vehicular)	2016-01-01 14:05:42	2016-01-01 14:14:21	2016-01-01 14:22:45	14339	14344	Non-IFT	2016-01-01
1604	20160000010717/1	20160000010717	720	M	Trauma (Vehicular)	2016-01-01 14:06:10	2016-01-01 14:07:38	2016-01-01 14:24:07	44550	44559	Non-IFT	2016-01-01
1605	20160000010717/2	20160000010717	300	M	Trauma (Vehicular)	2016-01-01 14:06:10	2016-01-01 14:07:38	2016-01-01 14:24:07	44550	44559	Non-IFT	2016-01-01
1606	20160000010718/1	20160000010718	0		Respiratory	2016-01-01 14:06:12	2016-01-01 14:28:47	2016-01-01 14:30:13	50726	50738	Non-IFT	2016-01-01
1607	20160000010720/1	20160000010720	192	M	Trauma (Vehicular)	2016-01-01 14:06:32	2016-01-01 14:12:34	2016-01-01 14:45:22	39475	39484	IFT	2016-01-01
1608	20160000010721/1	20160000010721	312	M	Trauma (Vehicular)	2016-01-01 14:06:34	2016-01-01 14:11:27	2016-01-01 14:15:06	25900	25902	Non-IFT	2016-01-01
1609	20160000010724/1	20160000010724	516	M	Diabetes	2016-01-01 14:06:51	2016-01-01 14:09:32	2016-01-01 15:50:26	42357	42377	IFT	2016-01-01
1610	20160000010725/1	20160000010725	600	F	Trauma (Vehicular)	2016-01-01 14:06:53	2016-01-01 14:21:05	2016-01-01 15:00:52	21440	21455	IFT	2016-01-01
1611	20160000010727/1	20160000010727	72	M	Respiratory	2016-01-01 14:06:59	2016-01-01 14:49:36	2016-01-01 15:18:44	42352	42354	IFT	2016-01-01
1612	20160000010735/1	20160000010735	240	M	Trauma (Vehicular)	2016-01-01 14:07:29	2016-01-01 14:15:12	2016-01-01 14:30:55	17641	17647	Non-IFT	2016-01-01
1613	20160000010735/2	20160000010735	144	M	Trauma (Vehicular)	2016-01-01 14:07:29	2016-01-01 14:15:12	2016-01-01 14:30:55	17641	17647	Non-IFT	2016-01-01
1614	20160000010746/1	20160000010746	288	M	Trauma (Vehicular)	2016-01-01 14:08:28	2016-01-01 14:10:29	2016-01-01 14:20:19	16721	16730	Non-IFT	2016-01-01
1615	20160000010747/1	20160000010747	720	M	Fevers / Infections	2016-01-01 14:08:37	2016-01-01 14:10:30	2016-01-01 14:32:28	14153	14160	Non-IFT	2016-01-01
1616	20160000010751/1	20160000010751	540	F	Acute Abdomen	2016-01-01 14:08:52	2016-01-01 14:10:45	2016-01-01 14:35:59	72294	72304	Non-IFT	2016-01-01
1617	20160000010754/1	20160000010754	408	F	Cardiac/Cardio Vascular	2016-01-01 14:09:12	2016-01-01 14:10:55	2016-01-01 14:13:23	54147	54148	IFT	2016-01-01
1618	20160000010762/1	20160000010762	720	F	Cardiac/Cardio Vascular	2016-01-01 14:09:37	2016-01-01 14:11:25	2016-01-01 14:14:50	42541	42542	IFT	2016-01-01
1619	20160000010765/1	20160000010765	252	F	Pregnancy related	2016-01-01 14:09:47	2016-01-01 14:12:16	2016-01-01 14:40:51	21789	21801	IFT	2016-01-01
1620	20160000010772/1	20160000010772	0		Acute Abdomen	2016-01-01 14:10:14	2016-01-01 14:33:27	2016-01-01 15:05:23	38290	38315	Non-IFT	2016-01-01
1621	20160000010773/1	20160000010773	480	F	Assault	2016-01-01 14:10:20	2016-01-01 14:16:06	2016-01-01 14:37:12	34890	34902	Non-IFT	2016-01-01
1622	20160000010773/2	20160000010773	204	F	Assault	2016-01-01 14:10:20	2016-01-01 14:16:06	2016-01-01 14:37:12	34890	34902	Non-IFT	2016-01-01
1623	20160000010804/1	20160000010804	360	M	Trauma (Vehicular)	2016-01-01 14:12:56	2016-01-01 14:21:34	2016-01-01 14:42:09	7063	7075	Non-IFT	2016-01-01
1624	20160000010826/1	20160000010826	0		Accidental Poisoning	2016-01-01 14:13:52	2016-01-01 14:16:56	2016-01-01 14:30:40	30970	30979	Non-IFT	2016-01-01
1625	20160000010830/1	20160000010830	1020	M	Unconscious	2016-01-01 14:14:12	2016-01-01 14:18:45	2016-01-01 14:55:17	22792	22814	IFT	2016-01-01
1626	20160000010835/1	20160000010835	612	M	Trauma (Vehicular)	2016-01-01 14:14:28	2016-01-01 14:18:15	2016-01-01 14:25:47	19339	19341	Non-IFT	2016-01-01
1627	20160000010863/1	20160000010863	228	M	Trauma (Vehicular)	2016-01-01 14:16:51	2016-01-01 14:20:27	2016-01-01 14:31:10	76817	76823	IFT	2016-01-01
1628	20160000010868/1	20160000010868	672	M	Trauma (Vehicular)	2016-01-01 14:17:07	2016-01-01 14:19:38	2016-01-01 14:30:08	31108	31112	Non-IFT	2016-01-01
1629	20160000010869/1	20160000010869	504	F	Trauma (Vehicular)	2016-01-01 14:17:12	2016-01-01 14:20:56	2016-01-01 14:28:25	12372	12376	IFT	2016-01-01
1630	20160000010883/1	20160000010883	264	M	Trauma (Vehicular)	2016-01-01 14:17:55	2016-01-01 14:23:38	2016-01-01 15:00:00	45636	45656	Non-IFT	2016-01-01
1631	20160000010886/1	20160000010886	660	F	Trauma (Vehicular)	2016-01-01 14:18:11	2016-01-01 14:25:49	2016-01-01 14:59:48	16272	16291	IFT	2016-01-01
1632	20160000010890/1	20160000010890	0		Trauma (Vehicular)	2016-01-01 14:18:15	2016-01-01 14:55:22	2016-01-01 15:08:39	14528	14530	Non-IFT	2016-01-01
1633	20160000010913/1	20160000010913	900	M	Trauma (Vehicular)	2016-01-01 14:19:21	2016-01-01 14:21:10	2016-01-01 14:34:11	29043	29045	Non-IFT	2016-01-01
1634	20160000010916/1	20160000010916	300	M	Trauma (Vehicular)	2016-01-01 14:19:39	2016-01-01 14:21:12	2016-01-01 14:24:05	62318	62319	IFT	2016-01-01
1635	20160000010917/1	20160000010917	0		Trauma (Vehicular)	2016-01-01 14:19:47	2016-01-01 14:44:29	2016-01-01 15:10:06	4235	4257	Non-IFT	2016-01-01
1636	20160000010919/1	20160000010919	348	M	Respiratory	2016-01-01 14:19:49	2016-01-01 14:21:58	2016-01-01 14:50:10	35169	35177	IFT	2016-01-01
1637	20160000010956/1	20160000010956	720	M	Animal Attack	2016-01-01 14:22:02	2016-01-01 14:23:34	2016-01-01 14:25:31	63072	63073	IFT	2016-01-01
1638	20160000010961/1	20160000010961	696	M	Trauma (non Vehicular)	2016-01-01 14:22:18	2016-01-01 14:24:06	2016-01-01 14:28:37	19876	19877	Non-IFT	2016-01-01
1639	20160000010983/1	20160000010983	300	F	Pregnancy related	2016-01-01 14:23:40	2016-01-01 14:51:01	2016-01-01 15:03:50	30836	30862	IFT	2016-01-01
1640	20160000010996/1	20160000010996	240	F	Animal Attack	2016-01-01 14:24:37	2016-01-01 14:28:50	2016-01-01 14:58:06	9665	9666	Non-IFT	2016-01-01
1641	20160000011016/1	20160000011016	360	M	Trauma (Vehicular)	2016-01-01 14:25:27	2016-01-01 14:30:32	2016-01-01 14:45:33	9514	9524	Non-IFT	2016-01-01
1642	20160000011016/2	20160000011016	408	M	Trauma (Vehicular)	2016-01-01 14:25:27	2016-01-01 14:30:32	2016-01-01 14:45:33	9514	9524	Non-IFT	2016-01-01
1643	20160000011019/1	20160000011019	0		Acute Abdomen	2016-01-01 14:25:29	2016-01-01 15:33:58	2016-01-01 15:42:39	42028	42032	Non-IFT	2016-01-01
1644	20160000011021/1	20160000011021	660	M	Epilepsy	2016-01-01 14:25:33	2016-01-01 14:35:27	2016-01-01 15:03:54	92095	92117	Non-IFT	2016-01-01
1645	20160000011034/1	20160000011034	276	F	Pregnancy related	2016-01-01 14:26:10	2016-01-01 14:29:09	2016-01-01 14:52:47	47063	47075	IFT	2016-01-01
1646	20160000011066/1	20160000011066	864	M	Cardiac/Cardio Vascular	2016-01-01 14:27:43	2016-01-01 14:44:09	2016-01-01 15:06:34	30730	30738	Non-IFT	2016-01-01
1647	20160000011076/1	20160000011076	360	F	Pregnancy related	2016-01-01 14:29:00	2016-01-01 15:38:14	2016-01-01 16:10:57	45473	45482	IFT	2016-01-01
1648	20160000011083/1	20160000011083	288	M	Trauma (Vehicular)	2016-01-01 14:29:37	2016-01-01 14:35:48	2016-01-01 14:47:21	4429	4434	IFT	2016-01-01
1649	20160000011086/1	20160000011086	1	F	Pregnancy related	2016-01-01 14:29:49	2016-01-01 14:40:44	2016-01-01 14:55:30	51033	51050	IFT	2016-01-01
1650	20160000011091/1	20160000011091	0		Stroke/CerebroVascular Accidents	2016-01-01 14:30:06	2016-01-01 14:36:36	2016-01-01 14:39:48	10398	10399	Non-IFT	2016-01-01
1651	20160000011096/1	20160000011096	672	M	Trauma (Vehicular)	2016-01-01 14:30:13	2016-01-01 14:35:46	2016-01-01 14:55:53	20937	20944	Non-IFT	2016-01-01
1652	20160000011097/1	20160000011097	840	M	Cardiac/Cardio Vascular	2016-01-01 14:30:13	2016-01-01 14:33:35	2016-01-01 14:50:18	52186	52200	Non-IFT	2016-01-01
1653	20160000011107/1	20160000011107	0		Unconscious	2016-01-01 14:30:54	2016-01-01 14:44:38	2016-01-01 14:47:17	9637	9643	Non-IFT	2016-01-01
1654	20160000011114/1	20160000011114	288	F	Pregnancy related	2016-01-01 14:31:09	2016-01-01 14:32:16	2016-01-01 14:34:18	23294	23295	IFT	2016-01-01
1655	20160000011135/1	20160000011135	816	M	Stroke/CerebroVascular Accidents	2016-01-01 14:32:38	2016-01-01 14:35:18	2016-01-01 14:58:08	51654	51660	Non-IFT	2016-01-01
1656	20160000011159/1	20160000011159	276	F	Pregnancy related	2016-01-01 14:33:54	2016-01-01 14:38:29	2016-01-01 15:13:15	11236	11255	Non-IFT	2016-01-01
1657	20160000011162/1	20160000011162	384	M	Trauma (Vehicular)	2016-01-01 14:33:58	2016-01-01 14:36:01	2016-01-01 14:40:36	64772	64774	IFT	2016-01-01
1658	20160000011182/1	20160000011182	360	M	Accidental Poisoning	2016-01-01 14:34:50	2016-01-01 14:37:19	2016-01-01 14:40:00	75909	75910	IFT	2016-01-01
1659	20160000011198/1	20160000011198	0		Fevers / Infections	2016-01-01 14:35:52	2016-01-01 14:41:11	2016-01-01 15:42:53	76773	76803	Non-IFT	2016-01-01
1660	20160000011203/1	20160000011203	0		Respiratory	2016-01-01 14:36:04	2016-01-01 14:40:46	2016-01-01 14:56:56	57028	57034	Non-IFT	2016-01-01
1661	20160000011207/1	20160000011207	264	M	Fevers / Infections	2016-01-01 14:36:17	2016-01-01 14:38:31	2016-01-01 14:45:07	54107	54108	IFT	2016-01-01
1662	20160000011207/2	20160000011207	240	M	Fevers / Infections	2016-01-01 14:36:17	2016-01-01 14:38:31	2016-01-01 14:45:07	54107	54108	IFT	2016-01-01
1663	20160000011224/1	20160000011224	384	F	Pregnancy related	2016-01-01 14:37:15	2016-01-01 14:41:53	2016-01-01 15:00:59	24132	24141	IFT	2016-01-01
1664	20160000011227/1	20160000011227	0		Acute Abdomen	2016-01-01 14:37:28	2016-01-01 14:40:08	2016-01-01 14:54:40	59027	59028	Non-IFT	2016-01-01
1665	20160000011230/1	20160000011230	336	F	Pregnancy related	2016-01-01 14:37:39	2016-01-01 14:41:04	2016-01-01 15:00:42	459	469	IFT	2016-01-01
1666	20160000011232/1	20160000011232	516	M	Accidental Poisoning	2016-01-01 14:37:55	2016-01-01 14:41:59	2016-01-01 15:05:51	66081	66101	Non-IFT	2016-01-01
1667	20160000011242/1	20160000011242	0		Trauma (Vehicular)	2016-01-01 14:38:25	2016-01-01 14:41:53	2016-01-01 14:51:00	16846	16851	Non-IFT	2016-01-01
1668	20160000011250/1	20160000011250	1	M	Pregnancy related	2016-01-01 14:38:44	2016-01-01 14:48:35	2016-01-01 15:15:34	25980	25981	IFT	2016-01-01
1669	20160000011253/1	20160000011253	432	M	Diabetes	2016-01-01 14:38:51	2016-01-01 14:43:50	2016-01-01 14:48:09	29792	29796	IFT	2016-01-01
1670	20160000011265/1	20160000011265	324	M	Fevers / Infections	2016-01-01 14:39:35	2016-01-01 14:41:17	2016-01-01 14:48:22	52748	52749	IFT	2016-01-01
1671	20160000011287/1	20160000011287	252	F	Pregnancy related	2016-01-01 14:40:36	2016-01-01 14:57:11	2016-01-01 16:05:38	32557	32569	Non-IFT	2016-01-01
1672	20160000011292/1	20160000011292	240	F	Accidental Poisoning	2016-01-01 14:40:44	2016-01-01 14:43:38	2016-01-01 14:58:23	30495	30502	Non-IFT	2016-01-01
1673	20160000011300/1	20160000011300	768	M	Animal Attack	2016-01-01 14:41:06	2016-01-01 14:43:03	2016-01-01 14:45:50	67944	67945	Non-IFT	2016-01-01
1674	20160000011307/1	20160000011307	600	M	Cardiac/Cardio Vascular	2016-01-01 14:41:24	2016-01-01 14:56:14	2016-01-01 15:09:59	13470	13475	IFT	2016-01-01
1675	20160000011319/1	20160000011319	420	M	Trauma (non Vehicular)	2016-01-01 14:42:21	2016-01-01 14:48:17	2016-01-01 14:53:18	16055	16057	Non-IFT	2016-01-01
1676	20160000011324/1	20160000011324	720	M	Trauma (Vehicular)	2016-01-01 14:42:37	2016-01-01 14:44:34	2016-01-01 14:46:30	44562	44563	IFT	2016-01-01
1677	20160000011330/1	20160000011330	0		Pregnancy related	2016-01-01 14:43:04	2016-01-01 14:51:43	2016-01-01 16:17:35	25183	25230	Non-IFT	2016-01-01
1678	20160000011331/1	20160000011331	0		Trauma (Vehicular)	2016-01-01 14:43:08	2016-01-01 14:49:53	2016-01-01 14:52:23	69601	69602	Non-IFT	2016-01-01
1679	20160000011339/1	20160000011339	780	F	Trauma (non Vehicular)	2016-01-01 14:43:35	2016-01-01 14:45:04	2016-01-01 14:49:10	14587	14589	Non-IFT	2016-01-01
1680	20160000011343/1	20160000011343	324	F	Acute Abdomen	2016-01-01 14:43:44	2016-01-01 14:54:52	2016-01-01 14:57:05	6306	6307	IFT	2016-01-01
1681	20160000011346/1	20160000011346	552	M	Trauma (Vehicular)	2016-01-01 14:43:58	2016-01-01 14:46:21	2016-01-01 14:51:00	43835	43837	Non-IFT	2016-01-01
1682	20160000011358/1	20160000011358	252	F	Pregnancy related	2016-01-01 14:45:05	2016-01-01 14:57:14	2016-01-01 15:28:05	44239	44272	Non-IFT	2016-01-01
1683	20160000011373/1	20160000011373	360	M	Trauma (Vehicular)	2016-01-01 14:45:50	2016-01-01 14:47:15	2016-01-01 14:52:07	36702	36703	IFT	2016-01-01
1684	20160000011378/1	20160000011378	720	M	Stroke/CerebroVascular Accidents	2016-01-01 14:46:13	2016-01-01 14:49:23	2016-01-01 15:00:41	94115	94118	Non-IFT	2016-01-01
1685	20160000011390/1	20160000011390	624	F	Trauma (Vehicular)	2016-01-01 14:47:03	2016-01-01 14:48:58	2016-01-01 14:50:45	27766	27767	IFT	2016-01-01
1686	20160000011395/1	20160000011395	0	F	Epilepsy	2016-01-01 14:47:30	2016-01-01 14:50:25	2016-01-01 15:03:00	17730	17737	Non-IFT	2016-01-01
1687	20160000011403/1	20160000011403	312	M	Trauma (Vehicular)	2016-01-01 14:48:07	2016-01-01 14:50:24	2016-01-01 14:58:17	63015	63017	Non-IFT	2016-01-01
1688	20160000011410/1	20160000011410	240	M	Trauma (Vehicular)	2016-01-01 14:48:18	2016-01-01 15:12:19	2016-01-01 15:14:01	57035	57036	Non-IFT	2016-01-01
1689	20160000011420/1	20160000011420	0		Trauma (Vehicular)	2016-01-01 14:48:52	2016-01-01 15:12:29	2016-01-01 15:29:32	47904	47926	Non-IFT	2016-01-01
1690	20160000011424/1	20160000011424	264	F	Pregnancy related	2016-01-01 14:49:04	2016-01-01 14:52:11	2016-01-01 15:10:54	46057	46064	Non-IFT	2016-01-01
1691	20160000011426/1	20160000011426	0		Trauma (Vehicular)	2016-01-01 14:49:09	2016-01-01 14:53:46	2016-01-01 15:10:47	74480	74490	Non-IFT	2016-01-01
1692	20160000011427/1	20160000011427	240	F	Pregnancy related	2016-01-01 14:49:12	2016-01-01 14:51:14	2016-01-01 15:30:42	89526	89534	IFT	2016-01-01
1693	20160000011433/1	20160000011433	840	M	Acute Abdomen	2016-01-01 14:49:43	2016-01-01 14:54:35	2016-01-01 15:05:25	70330	70337	Non-IFT	2016-01-01
1694	20160000011434/1	20160000011434	840	M	Animal Attack	2016-01-01 14:49:50	2016-01-01 14:52:33	2016-01-01 15:20:45	39508	39527	IFT	2016-01-01
1695	20160000011447/1	20160000011447	324	M	Accidental Poisoning	2016-01-01 14:50:23	2016-01-01 14:57:55	2016-01-01 15:30:06	62771	62782	IFT	2016-01-01
1696	20160000011476/1	20160000011476	480	F	Pregnancy related	2016-01-01 14:52:33	2016-01-01 14:55:23	2016-01-01 14:57:26	17009	17010	IFT	2016-01-01
1697	20160000011480/1	20160000011480	0	F	Neonatal(upto 1 month)	2016-01-01 14:53:10	2016-01-01 15:13:20	2016-01-01 16:40:18	60270	60332	IFT	2016-01-01
1698	20160000011505/1	20160000011505	420	M	Trauma (Vehicular)	2016-01-01 14:54:43	2016-01-01 14:59:45	2016-01-01 15:05:20	66826	66828	Non-IFT	2016-01-01
1699	20160000011514/1	20160000011514	0		Trauma (Vehicular)	2016-01-01 14:55:09	2016-01-01 15:07:06	2016-01-01 15:15:38	42457	42462	Non-IFT	2016-01-01
1700	20160000011520/1	20160000011520	300	M	Trauma (Vehicular)	2016-01-01 14:55:20	2016-01-01 14:57:06	2016-01-01 15:12:01	32811	32817	Non-IFT	2016-01-01
1701	20160000011520/2	20160000011520	384	M	Trauma (Vehicular)	2016-01-01 14:55:20	2016-01-01 14:57:06	2016-01-01 15:12:01	32811	32817	Non-IFT	2016-01-01
1702	20160000011521/1	20160000011521	276	M	Trauma (non Vehicular)	2016-01-01 14:55:23	2016-01-01 14:59:32	2016-01-01 15:02:43	77983	77984	IFT	2016-01-01
1703	20160000011523/1	20160000011523	0		Unconscious	2016-01-01 14:55:30	2016-01-01 14:58:29	2016-01-01 15:06:17	96488	96492	Non-IFT	2016-01-01
1704	20160000011553/1	20160000011553	0		Trauma (Vehicular)	2016-01-01 14:57:32	2016-01-01 15:13:47	2016-01-01 15:15:45	50377	50386	Non-IFT	2016-01-01
1705	20160000011561/1	20160000011561	204	M	Trauma (Vehicular)	2016-01-01 14:57:51	2016-01-01 15:00:49	2016-01-01 15:30:28	54119	54134	Non-IFT	2016-01-01
1706	20160000011561/2	20160000011561	660	M	Trauma (Vehicular)	2016-01-01 14:57:51	2016-01-01 15:00:49	2016-01-01 15:30:28	54119	54134	Non-IFT	2016-01-01
1707	20160000011561/3	20160000011561	480	M	Trauma (Vehicular)	2016-01-01 14:57:51	2016-01-01 15:00:49	2016-01-01 15:30:28	54119	54134	Non-IFT	2016-01-01
1708	20160000011564/1	20160000011564	624	M	Stroke/CerebroVascular Accidents	2016-01-01 14:57:56	2016-01-01 14:59:47	2016-01-01 15:01:25	26188	26189	IFT	2016-01-01
1709	20160000011573/1	20160000011573	804	M	Epilepsy	2016-01-01 14:58:27	2016-01-01 15:02:53	2016-01-01 15:13:41	26505	26508	Non-IFT	2016-01-01
1710	20160000011586/1	20160000011586	0		Trauma (Vehicular)	2016-01-01 14:58:59	2016-01-01 15:01:35	2016-01-01 15:13:42	40353	40360	Non-IFT	2016-01-01
1711	20160000011611/1	20160000011611	660	M	Respiratory	2016-01-01 15:00:36	2016-01-01 15:02:29	2016-01-01 15:20:24	74646	74655	Non-IFT	2016-01-01
1712	20160000011615/1	20160000011615	0	M	Neonatal(upto 1 month)	2016-01-01 15:00:46	2016-01-01 15:14:09	2016-01-01 16:30:15	25806	25829	IFT	2016-01-01
1713	20160000011621/1	20160000011621	264	F	Pregnancy related	2016-01-01 15:01:01	2016-01-01 15:04:20	2016-01-01 15:07:00	89998	89999	IFT	2016-01-01
1714	20160000011636/1	20160000011636	0		Trauma (non Vehicular)	2016-01-01 15:01:59	2016-01-01 15:05:07	2016-01-01 15:20:27	87919	87928	Non-IFT	2016-01-01
1715	20160000011644/1	20160000011644	312	M	Trauma (non Vehicular)	2016-01-01 15:02:18	2016-01-01 15:04:01	2016-01-01 15:07:49	20947	20948	IFT	2016-01-01
1716	20160000011644/2	20160000011644	264	F	Trauma (non Vehicular)	2016-01-01 15:02:18	2016-01-01 15:04:01	2016-01-01 15:07:49	20947	20948	IFT	2016-01-01
1717	20160000011648/1	20160000011648	720	M	Stroke/CerebroVascular Accidents	2016-01-01 15:03:01	2016-01-01 15:04:21	2016-01-01 15:10:30	28599	28600	IFT	2016-01-01
1718	20160000011664/1	20160000011664	0		Trauma (non Vehicular)	2016-01-01 15:04:28	2016-01-01 15:49:35	2016-01-01 16:11:40	14170	14175	Non-IFT	2016-01-01
1719	20160000011669/1	20160000011669	240	F	Pregnancy related	2016-01-01 15:04:49	2016-01-01 15:09:27	2016-01-01 15:50:54	6458	6479	Non-IFT	2016-01-01
1720	20160000011669/2	20160000011669	0	F	Pregnancy related	2016-01-01 15:04:49	2016-01-01 15:09:27	2016-01-01 15:50:54	6458	6479	Non-IFT	2016-01-01
1721	20160000011693/1	20160000011693	1	F	Trauma (Vehicular)	2016-01-01 15:06:44	2016-01-01 15:17:06	2016-01-01 15:30:11	24122	24124	IFT	2016-01-01
1722	20160000011696/1	20160000011696	264	F	Pregnancy related	2016-01-01 15:06:48	2016-01-01 15:12:57	2016-01-01 15:45:40	52370	52389	Non-IFT	2016-01-01
1723	20160000011698/1	20160000011698	900	M	Trauma (Vehicular)	2016-01-01 15:06:49	2016-01-01 15:34:56	2016-01-01 15:56:26	40005	40027	Non-IFT	2016-01-01
1724	20160000011721/1	20160000011721	0		Accidental Poisoning	2016-01-01 15:08:03	2016-01-01 15:12:57	2016-01-01 15:40:21	61471	61496	Non-IFT	2016-01-01
1725	20160000011732/1	20160000011732	672	M	Cardiac/Cardio Vascular	2016-01-01 15:08:35	2016-01-01 15:14:28	2016-01-01 15:28:41	47333	47339	Non-IFT	2016-01-01
1726	20160000011734/1	20160000011734	492	M	Acute Abdomen	2016-01-01 15:08:40	2016-01-01 15:11:19	2016-01-01 15:32:09	81440	81450	IFT	2016-01-01
1727	20160000011739/1	20160000011739	228	F	Pregnancy related	2016-01-01 15:08:55	2016-01-01 15:10:13	2016-01-01 15:12:32	50040	50041	IFT	2016-01-01
1728	20160000011753/1	20160000011753	384	M	Accidental Poisoning	2016-01-01 15:09:32	2016-01-01 15:11:47	2016-01-01 15:13:21	34734	34735	IFT	2016-01-01
1729	20160000011760/1	20160000011760	0		Animal Attack	2016-01-01 15:10:16	2016-01-01 15:34:12	2016-01-01 16:10:03	75379	75411	Non-IFT	2016-01-01
1730	20160000011761/1	20160000011761	0		Respiratory	2016-01-01 15:10:18	2016-01-01 15:35:20	2016-01-01 16:00:45	5299	5315	Non-IFT	2016-01-01
1731	20160000011764/1	20160000011764	540	M	Trauma (Vehicular)	2016-01-01 15:10:25	2016-01-01 15:13:39	2016-01-01 15:30:06	28197	28205	Non-IFT	2016-01-01
1732	20160000011766/1	20160000011766	684	M	Assault	2016-01-01 15:10:38	2016-01-01 15:12:31	2016-01-01 15:20:35	67240	67241	Non-IFT	2016-01-01
1733	20160000011770/1	20160000011770	336	F	Pregnancy related	2016-01-01 15:10:54	2016-01-01 15:16:09	2016-01-01 15:30:27	35044	35053	Non-IFT	2016-01-01
1734	20160000011777/1	20160000011777	780	F	Epilepsy	2016-01-01 15:11:05	2016-01-01 15:13:28	2016-01-01 15:40:33	21952	21955	Non-IFT	2016-01-01
1735	20160000011778/1	20160000011778	0		Respiratory	2016-01-01 15:11:08	2016-01-01 15:14:11	2016-01-01 15:21:01	25179	25181	Non-IFT	2016-01-01
1736	20160000011782/1	20160000011782	432	M	Trauma (Vehicular)	2016-01-01 15:11:20	2016-01-01 15:13:21	2016-01-01 15:35:17	23222	23233	IFT	2016-01-01
1737	20160000011787/1	20160000011787	660	M	Stroke/CerebroVascular Accidents	2016-01-01 15:11:36	2016-01-01 15:18:34	2016-01-01 15:27:57	78479	78482	Non-IFT	2016-01-01
1738	20160000011791/1	20160000011791	252	M	Trauma (Vehicular)	2016-01-01 15:11:44	2016-01-01 15:15:33	2016-01-01 15:38:58	17501	17515	Non-IFT	2016-01-01
1739	20160000011793/1	20160000011793	384	F	Acute Abdomen	2016-01-01 15:11:50	2016-01-01 15:16:58	2016-01-01 15:37:24	23876	23890	Non-IFT	2016-01-01
1740	20160000011795/1	20160000011795	240	M	Trauma (Vehicular)	2016-01-01 15:11:52	2016-01-01 15:18:28	2016-01-01 15:37:37	7431	7440	IFT	2016-01-01
1741	20160000011809/1	20160000011809	396	M	Trauma (Vehicular)	2016-01-01 15:12:25	2016-01-01 15:13:33	2016-01-01 15:15:45	69603	69605	Non-IFT	2016-01-01
1742	20160000011823/1	20160000011823	24	M	Acute Abdomen	2016-01-01 15:13:01	2016-01-01 15:16:32	2016-01-01 15:26:59	87264	87270	IFT	2016-01-01
1743	20160000011830/1	20160000011830	540	M	Trauma (Vehicular)	2016-01-01 15:13:21	2016-01-01 15:20:47	2016-01-01 15:51:36	4258	4275	IFT	2016-01-01
1744	20160000011834/1	20160000011834	240	F	Pregnancy related	2016-01-01 15:13:36	2016-01-01 15:14:55	2016-01-01 15:17:58	47112	47113	IFT	2016-01-01
1745	20160000011837/1	20160000011837	0		Trauma (Vehicular)	2016-01-01 15:13:46	2016-01-01 15:16:34	2016-01-01 15:38:01	16647	16664	Non-IFT	2016-01-01
1746	20160000011838/1	20160000011838	300	F	Stroke/CerebroVascular Accidents	2016-01-01 15:13:47	2016-01-01 15:18:18	2016-01-01 15:46:13	37293	37304	Non-IFT	2016-01-01
1747	20160000011853/1	20160000011853	288	F	Pregnancy related	2016-01-01 15:14:33	2016-01-01 16:03:05	2016-01-01 16:05:52	54785	54791	IFT	2016-01-01
1748	20160000011854/1	20160000011854	192	F	Animal Attack	2016-01-01 15:14:33	2016-01-01 15:17:49	2016-01-01 15:19:38	82358	82359	IFT	2016-01-01
1749	20160000011872/1	20160000011872	720	F	Stroke/CerebroVascular Accidents	2016-01-01 15:15:37	2016-01-01 15:17:38	2016-01-01 15:20:28	96974	96985	IFT	2016-01-01
1750	20160000011891/1	20160000011891	0		Acute Abdomen	2016-01-01 15:16:48	2016-01-01 15:22:35	2016-01-01 15:26:37	41091	41093	Non-IFT	2016-01-01
1751	20160000011892/1	20160000011892	288	M	Trauma (Vehicular)	2016-01-01 15:16:51	2016-01-01 15:20:02	2016-01-01 15:22:01	20679	20680	Non-IFT	2016-01-01
1752	20160000011907/1	20160000011907	0		Trauma (Vehicular)	2016-01-01 15:17:38	2016-01-01 15:22:02	2016-01-01 15:37:53	14453	14462	Non-IFT	2016-01-01
1753	20160000011913/1	20160000011913	348	M	Trauma (Vehicular)	2016-01-01 15:17:51	2016-01-01 15:19:52	2016-01-01 15:28:58	48032	48036	Non-IFT	2016-01-01
1754	20160000011918/1	20160000011918	504	F	Others	2016-01-01 15:17:58	2016-01-01 16:35:25	2016-01-01 16:37:51	7172	7178	Non-IFT	2016-01-01
1755	20160000011920/1	20160000011920	780	F	Acute Abdomen	2016-01-01 15:18:05	2016-01-01 15:28:57	2016-01-01 15:42:29	29938	29947	Non-IFT	2016-01-01
1756	20160000011922/1	20160000011922	0	F	Neonatal(upto 1 month)	2016-01-01 15:18:16	2016-01-01 15:50:51	2016-01-01 17:10:38	64090	64148	IFT	2016-01-01
1757	20160000011928/1	20160000011928	720	F	Acute Abdomen	2016-01-01 15:18:26	2016-01-01 15:22:05	2016-01-01 16:00:35	43445	43455	Non-IFT	2016-01-01
1758	20160000011930/1	20160000011930	0		Epilepsy	2016-01-01 15:18:32	2016-01-01 15:40:06	2016-01-01 15:42:10	27620	27623	Non-IFT	2016-01-01
1759	20160000011932/1	20160000011932	228	F	Accidental Poisoning	2016-01-01 15:18:40	2016-01-01 15:32:15	2016-01-01 16:10:53	83921	83942	IFT	2016-01-01
1760	20160000011942/1	20160000011942	384	M	Fevers / Infections	2016-01-01 15:19:24	2016-01-01 15:21:08	2016-01-01 15:24:26	47628	47629	IFT	2016-01-01
1761	20160000011944/1	20160000011944	660	F	Cardiac/Cardio Vascular	2016-01-01 15:19:28	2016-01-01 15:21:14	2016-01-01 15:23:08	60107	60108	IFT	2016-01-01
1762	20160000011946/1	20160000011946	240	F	Fevers / Infections	2016-01-01 15:19:41	2016-01-01 15:24:04	2016-01-01 15:30:02	52308	52309	IFT	2016-01-01
1763	20160000011949/1	20160000011949	0		Trauma (Vehicular)	2016-01-01 15:19:44	2016-01-01 15:25:01	2016-01-01 15:34:06	62293	62295	Non-IFT	2016-01-01
1764	20160000011952/1	20160000011952	0		Trauma (Vehicular)	2016-01-01 15:19:56	2016-01-01 15:25:17	2016-01-01 15:38:07	7202	7232	Non-IFT	2016-01-01
1765	20160000011956/1	20160000011956	360	F	Pregnancy related	2016-01-01 15:20:05	2016-01-01 15:22:33	2016-01-01 15:36:48	51513	51523	IFT	2016-01-01
1766	20160000011962/1	20160000011962	636	M	Trauma (Vehicular)	2016-01-01 15:20:24	2016-01-01 15:23:46	2016-01-01 15:35:44	481	484	Non-IFT	2016-01-01
1767	20160000011965/1	20160000011965	780	F	Trauma (non Vehicular)	2016-01-01 15:20:32	2016-01-01 15:24:52	2016-01-01 15:40:08	48349	48357	Non-IFT	2016-01-01
1768	20160000011980/1	20160000011980	48	M	Acute Abdomen	2016-01-01 15:22:00	2016-01-01 19:25:04	2016-01-01 19:30:05	52470	52471	IFT	2016-01-01
1769	20160000011984/1	20160000011984	240	F	Pregnancy related	2016-01-01 15:22:11	2016-01-01 15:24:09	2016-01-01 15:35:41	43936	43943	IFT	2016-01-01
1770	20160000011988/1	20160000011988	780	M	Trauma (Vehicular)	2016-01-01 15:22:32	2016-01-01 15:27:32	2016-01-01 15:40:39	41094	41105	Non-IFT	2016-01-01
1771	20160000012023/1	20160000012023	216	M	Trauma (Vehicular)	2016-01-01 15:24:57	2016-01-01 15:26:49	2016-01-01 15:35:43	30985	30994	Non-IFT	2016-01-01
1772	20160000012033/1	20160000012033	936	M	Acute Abdomen	2016-01-01 15:25:37	2016-01-01 15:28:56	2016-01-01 15:42:14	19348	19352	Non-IFT	2016-01-01
1773	20160000012035/1	20160000012035	216	M	Trauma (Vehicular)	2016-01-01 15:25:41	2016-01-01 15:28:57	2016-01-01 15:49:12	34095	34106	Non-IFT	2016-01-01
1774	20160000012036/1	20160000012036	408	F	Trauma (non Vehicular)	2016-01-01 15:25:42	2016-01-01 15:27:58	2016-01-01 15:42:45	19235	19241	Non-IFT	2016-01-01
1775	20160000012048/1	20160000012048	0		Respiratory	2016-01-01 15:26:54	2016-01-01 15:31:07	2016-01-01 15:50:29	12242	12258	Non-IFT	2016-01-01
1776	20160000012053/1	20160000012053	900	M	Respiratory	2016-01-01 15:27:11	2016-01-01 15:28:42	2016-01-01 15:30:19	84221	84222	IFT	2016-01-01
1777	20160000012055/1	20160000012055	240	M	Accidental Poisoning	2016-01-01 15:27:24	2016-01-01 16:32:37	2016-01-01 16:55:10	29815	29842	IFT	2016-01-01
1778	20160000012060/1	20160000012060	552	M	Trauma (Vehicular)	2016-01-01 15:27:37	2016-01-01 15:29:24	2016-01-01 15:35:13	57254	57257	Non-IFT	2016-01-01
1779	20160000012077/1	20160000012077	0		Fevers / Infections	2016-01-01 15:28:49	2016-01-01 16:37:02	2016-01-01 16:40:26	75412	75413	Non-IFT	2016-01-01
1780	20160000012087/1	20160000012087	900	M	Trauma (non Vehicular)	2016-01-01 15:29:25	2016-01-01 15:31:38	2016-01-01 15:55:17	57785	57795	IFT	2016-01-01
1781	20160000012092/1	20160000012092	252	F	Pregnancy related	2016-01-01 15:29:40	2016-01-01 15:31:49	2016-01-01 15:49:14	48198	48209	IFT	2016-01-01
1782	20160000012095/1	20160000012095	660	M	Cardiac/Cardio Vascular	2016-01-01 15:29:56	2016-01-01 15:34:15	2016-01-01 16:00:57	29316	29330	Non-IFT	2016-01-01
1783	20160000012097/1	20160000012097	360	M	Trauma (Vehicular)	2016-01-01 15:30:10	2016-01-01 15:33:24	2016-01-01 16:29:42	24299	24330	IFT	2016-01-01
1784	20160000012103/1	20160000012103	0		Others	2016-01-01 15:30:54	2016-01-01 15:50:21	2016-01-01 15:55:39	62298	62304	Non-IFT	2016-01-01
1785	20160000012108/1	20160000012108	456	M	Trauma (Vehicular)	2016-01-01 15:31:25	2016-01-01 15:34:16	2016-01-01 15:40:53	97063	97064	Non-IFT	2016-01-01
1786	20160000012121/1	20160000012121	72	F	Trauma (Vehicular)	2016-01-01 15:31:53	2016-01-01 15:40:37	2016-01-01 15:55:46	28714	28720	Non-IFT	2016-01-01
1787	20160000012126/1	20160000012126	0	F	Paediatric(1-12years)	2016-01-01 15:32:06	2016-01-01 15:46:54	2016-01-01 15:48:01	78093	78094	IFT	2016-01-01
1788	20160000012129/1	20160000012129	480	M	Cardiac/Cardio Vascular	2016-01-01 15:32:12	2016-01-01 15:35:01	2016-01-01 15:57:38	99349	99357	Non-IFT	2016-01-01
1789	20160000012151/1	20160000012151	0		Trauma (Vehicular)	2016-01-01 15:33:04	2016-01-01 15:36:28	2016-01-01 15:55:07	25408	25421	Non-IFT	2016-01-01
1790	20160000012153/1	20160000012153	660	M	Trauma (Vehicular)	2016-01-01 15:33:09	2016-01-01 15:35:45	2016-01-01 15:46:16	87486	87491	Non-IFT	2016-01-01
1791	20160000012157/1	20160000012157	0	M	Neonatal(upto 1 month)	2016-01-01 15:33:25	2016-01-01 15:42:10	2016-01-01 16:17:12	44875	44898	IFT	2016-01-01
1792	20160000012159/1	20160000012159	840	M	Respiratory	2016-01-01 15:33:29	2016-01-01 16:05:12	2016-01-01 16:18:38	12619	12624	IFT	2016-01-01
1793	20160000012163/1	20160000012163	408	F	Accidental Poisoning	2016-01-01 15:33:39	2016-01-01 15:45:24	2016-01-01 15:48:34	90270	90271	IFT	2016-01-01
1794	20160000012183/1	20160000012183	0		Stroke/CerebroVascular Accidents	2016-01-01 15:34:30	2016-01-01 15:37:11	2016-01-01 16:00:16	28175	28219	Non-IFT	2016-01-01
1795	20160000012193/1	20160000012193	0		Trauma (non Vehicular)	2016-01-01 15:34:50	2016-01-01 15:39:05	2016-01-01 16:00:56	5327	5339	Non-IFT	2016-01-01
1796	20160000012195/1	20160000012195	480	M	Fevers / Infections	2016-01-01 15:35:01	2016-01-01 15:37:23	2016-01-01 16:00:21	69277	69294	IFT	2016-01-01
1797	20160000012197/1	20160000012197	216	F	Accidental Poisoning	2016-01-01 15:35:06	2016-01-01 15:39:12	2016-01-01 16:33:17	34238	34259	IFT	2016-01-01
1798	20160000012212/1	20160000012212	780	M	Respiratory	2016-01-01 15:35:58	2016-01-01 15:38:36	2016-01-01 15:42:14	42091	42092	Non-IFT	2016-01-01
1799	20160000012215/1	20160000012215	24	F	Fire/Burns	2016-01-01 15:36:02	2016-01-01 15:37:05	2016-01-01 15:45:54	33013	33018	Non-IFT	2016-01-01
1800	20160000012218/1	20160000012218	588	M	Trauma (Vehicular)	2016-01-01 15:36:11	2016-01-01 15:39:22	2016-01-01 15:55:50	57049	57057	Non-IFT	2016-01-01
1801	20160000012225/1	20160000012225	456	M	Trauma (Vehicular)	2016-01-01 15:36:47	2016-01-01 15:40:47	2016-01-01 16:00:20	33311	33324	Non-IFT	2016-01-01
1802	20160000012239/1	20160000012239	480	F	Animal Attack	2016-01-01 15:37:25	2016-01-01 15:39:27	2016-01-01 15:46:35	70439	70440	IFT	2016-01-01
1803	20160000012244/1	20160000012244	252	F	Pregnancy related	2016-01-01 15:37:39	2016-01-01 15:49:53	2016-01-01 16:05:13	28390	28406	Non-IFT	2016-01-01
1804	20160000012254/1	20160000012254	0		Trauma (Vehicular)	2016-01-01 15:38:08	2016-01-01 15:49:51	2016-01-01 16:15:03	47927	47951	Non-IFT	2016-01-01
1805	20160000012259/1	20160000012259	0		Epilepsy	2016-01-01 15:38:15	2016-01-01 15:40:26	2016-01-01 15:43:47	45870	45871	Non-IFT	2016-01-01
1806	20160000012263/1	20160000012263	252	M	Trauma (Vehicular)	2016-01-01 15:38:28	2016-01-01 15:49:26	2016-01-01 16:04:54	59026	59027	Non-IFT	2016-01-01
1807	20160000012273/1	20160000012273	684	F	Epilepsy	2016-01-01 15:38:52	2016-01-01 15:41:20	2016-01-01 16:20:51	66402	66426	IFT	2016-01-01
1808	20160000012278/1	20160000012278	336	M	Trauma (Vehicular)	2016-01-01 15:39:17	2016-01-01 15:46:33	2016-01-01 16:05:04	17022	17035	Non-IFT	2016-01-01
1809	20160000012300/1	20160000012300	336	F	Pregnancy related	2016-01-01 15:40:39	2016-01-01 15:49:01	2016-01-01 16:02:10	30782	30788	Non-IFT	2016-01-01
1810	20160000012303/1	20160000012303	480	F	Epilepsy	2016-01-01 15:40:46	2016-01-01 15:50:24	2016-01-01 16:28:05	90211	90235	IFT	2016-01-01
1811	20160000012330/1	20160000012330	0		Pregnancy related	2016-01-01 15:42:14	2016-01-01 15:47:49	2016-01-01 16:30:20	37315	37356	Non-IFT	2016-01-01
1812	20160000012351/1	20160000012351	348	M	Trauma (Vehicular)	2016-01-01 15:43:31	2016-01-01 15:47:32	2016-01-01 15:59:55	99750	99754	Non-IFT	2016-01-01
1813	20160000012360/1	20160000012360	504	M	Acute Abdomen	2016-01-01 15:43:53	2016-01-01 15:48:48	2016-01-01 16:00:44	6045	6055	IFT	2016-01-01
1814	20160000012379/1	20160000012379	0		Unconscious	2016-01-01 15:44:49	2016-01-01 15:47:27	2016-01-01 16:15:03	76625	76639	Non-IFT	2016-01-01
1815	20160000012409/1	20160000012409	264	M	Trauma (non Vehicular)	2016-01-01 15:46:25	2016-01-01 15:51:51	2016-01-01 16:03:14	42467	42473	Non-IFT	2016-01-01
1816	20160000012413/1	20160000012413	408	M	Trauma (Vehicular)	2016-01-01 15:46:38	2016-01-01 15:49:48	2016-01-01 16:00:13	31119	31123	Non-IFT	2016-01-01
1817	20160000012423/1	20160000012423	0		Fevers / Infections	2016-01-01 15:47:04	2016-01-01 16:29:38	2016-01-01 17:01:44	72739	72746	Non-IFT	2016-01-01
1818	20160000012431/1	20160000012431	348	F	Pregnancy related	2016-01-01 15:47:37	2016-01-01 16:00:51	2016-01-01 16:16:13	47132	47147	Non-IFT	2016-01-01
1819	20160000012432/1	20160000012432	420	M	Trauma (Vehicular)	2016-01-01 15:47:38	2016-01-01 15:49:36	2016-01-01 16:05:21	63146	63152	Non-IFT	2016-01-01
1820	20160000012433/1	20160000012433	276	F	Pregnancy related	2016-01-01 15:47:39	2016-01-01 15:59:42	2016-01-01 16:33:05	17033	17057	IFT	2016-01-01
1821	20160000012443/1	20160000012443	804	F	Trauma (non Vehicular)	2016-01-01 15:48:12	2016-01-01 16:07:58	2016-01-01 16:18:55	32874	32881	Non-IFT	2016-01-01
1822	20160000012446/1	20160000012446	0	M	Neonatal(upto 1 month)	2016-01-01 15:48:21	2016-01-01 15:55:02	2016-01-01 15:58:22	9573	9574	IFT	2016-01-01
1823	20160000012450/1	20160000012450	48	F	Fevers / Infections	2016-01-01 15:48:32	2016-01-01 15:50:35	2016-01-01 15:52:28	80875	80876	IFT	2016-01-01
1824	20160000012456/1	20160000012456	816	M	Stroke/CerebroVascular Accidents	2016-01-01 15:49:03	2016-01-01 15:54:16	2016-01-01 16:14:04	37078	37103	Non-IFT	2016-01-01
1825	20160000012461/1	20160000012461	336	M	Accidental Poisoning	2016-01-01 15:49:16	2016-01-01 15:52:46	2016-01-01 15:55:33	54105	54106	Non-IFT	2016-01-01
1826	20160000012462/1	20160000012462	264	F	Pregnancy related	2016-01-01 15:49:22	2016-01-01 15:51:50	2016-01-01 16:30:04	12138	12157	IFT	2016-01-01
1827	20160000012467/1	20160000012467	300	M	Trauma (Vehicular)	2016-01-01 15:49:26	2016-01-01 15:53:49	2016-01-01 16:10:40	53895	53896	Non-IFT	2016-01-01
1828	20160000012470/1	20160000012470	276	F	Pregnancy related	2016-01-01 15:49:35	2016-01-01 15:51:38	2016-01-01 16:05:26	53304	53314	IFT	2016-01-01
1829	20160000012479/1	20160000012479	252	F	Pregnancy related	2016-01-01 15:50:26	2016-01-01 15:53:41	2016-01-01 15:57:55	37762	37763	IFT	2016-01-01
1830	20160000012484/1	20160000012484	372	F	Accidental Poisoning	2016-01-01 15:50:55	2016-01-01 15:53:54	2016-01-01 16:05:30	51801	51807	IFT	2016-01-01
1831	20160000012484/2	20160000012484	168	M	Accidental Poisoning	2016-01-01 15:50:55	2016-01-01 15:53:54	2016-01-01 16:05:30	51801	51807	IFT	2016-01-01
1832	20160000012486/1	20160000012486	252	F	Respiratory	2016-01-01 15:51:06	2016-01-01 15:54:09	2016-01-01 16:00:27	51293	51296	IFT	2016-01-01
1833	20160000012507/1	20160000012507	336	M	Trauma (Vehicular)	2016-01-01 15:52:31	2016-01-01 15:57:01	2016-01-01 16:49:00	55438	55463	Non-IFT	2016-01-01
1834	20160000012509/1	20160000012509	204	M	Trauma (Vehicular)	2016-01-01 15:52:33	2016-01-01 15:54:36	2016-01-01 15:56:04	149401	149402	IFT	2016-01-01
1835	20160000012518/1	20160000012518	336	M	Trauma (Vehicular)	2016-01-01 15:53:00	2016-01-01 15:55:36	2016-01-01 16:06:46	54202	54207	Non-IFT	2016-01-01
1836	20160000012520/1	20160000012520	852	F	Stroke/CerebroVascular Accidents	2016-01-01 15:53:02	2016-01-01 15:57:23	2016-01-01 16:10:29	61708	61709	Non-IFT	2016-01-01
1837	20160000012543/1	20160000012543	492	M	Trauma (Vehicular)	2016-01-01 15:54:28	2016-01-01 15:58:39	2016-01-01 16:10:03	40466	40484	Non-IFT	2016-01-01
1838	20160000012546/1	20160000012546	600	F	Fevers / Infections	2016-01-01 15:55:06	2016-01-01 16:27:38	2016-01-01 16:30:59	17047	17048	IFT	2016-01-01
1839	20160000012576/1	20160000012576	192	M	Trauma (non Vehicular)	2016-01-01 15:56:27	2016-01-01 16:00:34	2016-01-01 16:09:20	14413	14418	IFT	2016-01-01
1840	20160000012633/1	20160000012633	0		Stroke/CerebroVascular Accidents	2016-01-01 15:59:09	2016-01-01 16:10:45	2016-01-01 16:20:31	42141	42148	Non-IFT	2016-01-01
1841	20160000012635/1	20160000012635	180	F	Others	2016-01-01 15:59:10	2016-01-01 16:02:55	2016-01-01 16:13:35	30617	30622	Non-IFT	2016-01-01
1842	20160000012648/1	20160000012648	588	M	Fevers / Infections	2016-01-01 15:59:32	2016-01-01 16:02:15	2016-01-01 16:30:45	52487	52501	Non-IFT	2016-01-01
1843	20160000012671/1	20160000012671	1020	M	Unconscious	2016-01-01 16:00:47	2016-01-01 16:05:30	2016-01-01 16:22:17	50689	50703	IFT	2016-01-01
1844	20160000012674/1	20160000012674	0	M	Neonatal(upto 1 month)	2016-01-01 16:00:54	2016-01-01 16:08:59	2016-01-01 16:55:11	80780	80810	IFT	2016-01-01
1845	20160000012688/1	20160000012688	264	F	Pregnancy related	2016-01-01 16:01:33	2016-01-01 16:05:05	2016-01-01 16:13:20	37677	37680	Non-IFT	2016-01-01
1846	20160000012691/1	20160000012691	252	M	Trauma (Vehicular)	2016-01-01 16:01:35	2016-01-01 16:17:47	2016-01-01 16:58:24	67248	67262	Non-IFT	2016-01-01
1847	20160000012694/1	20160000012694	720	M	Respiratory	2016-01-01 16:01:43	2016-01-01 16:04:15	2016-01-01 16:18:11	50155	50161	Non-IFT	2016-01-01
1848	20160000012696/1	20160000012696	576	M	Acute Abdomen	2016-01-01 16:01:54	2016-01-01 16:06:49	2016-01-01 16:12:08	42037	42039	Non-IFT	2016-01-01
1849	20160000012706/1	20160000012706	480	F	Trauma (Vehicular)	2016-01-01 16:02:48	2016-01-01 16:10:34	2016-01-01 16:19:42	7233	7238	Non-IFT	2016-01-01
1850	20160000012711/1	20160000012711	384	M	Fevers / Infections	2016-01-01 16:03:12	2016-01-01 16:05:31	2016-01-01 16:07:11	28501	28502	IFT	2016-01-01
1851	20160000012712/1	20160000012712	420	F	Pregnancy related	2016-01-01 16:03:15	2016-01-01 16:06:22	2016-01-01 16:17:31	47651	47656	IFT	2016-01-01
1852	20160000012713/1	20160000012713	780	M	Fevers / Infections	2016-01-01 16:03:16	2016-01-01 16:05:13	2016-01-01 16:10:56	50392	50397	Non-IFT	2016-01-01
1853	20160000012717/1	20160000012717	960	M	Cardiac/Cardio Vascular	2016-01-01 16:03:35	2016-01-01 16:10:30	2016-01-01 16:15:20	43436	43438	IFT	2016-01-01
1854	20160000012738/1	20160000012738	0		Pregnancy related	2016-01-01 16:04:43	2016-01-01 16:07:53	2016-01-01 16:30:12	83762	83780	Non-IFT	2016-01-01
1855	20160000012742/1	20160000012742	660	M	Stroke/CerebroVascular Accidents	2016-01-01 16:04:51	2016-01-01 16:06:45	2016-01-01 16:09:48	40009	40010	IFT	2016-01-01
1856	20160000012745/1	20160000012745	480	M	Trauma (Vehicular)	2016-01-01 16:05:00	2016-01-01 16:07:13	2016-01-01 16:15:20	11168	11172	Non-IFT	2016-01-01
1857	20160000012767/1	20160000012767	252	F	Pregnancy related	2016-01-01 16:06:06	2016-01-01 16:08:20	2016-01-01 16:16:31	76805	76808	Non-IFT	2016-01-01
1858	20160000012771/1	20160000012771	12	F	Accidental Poisoning	2016-01-01 16:06:14	2016-01-01 16:09:32	2016-01-01 16:11:33	70520	70521	IFT	2016-01-01
1859	20160000012780/1	20160000012780	888	M	Trauma (non Vehicular)	2016-01-01 16:06:37	2016-01-01 16:08:32	2016-01-01 16:35:27	26897	26911	Non-IFT	2016-01-01
1860	20160000012796/1	20160000012796	78	M	Trauma (Vehicular)	2016-01-01 16:07:28	2016-01-01 16:09:19	2016-01-01 16:20:47	39550	39553	IFT	2016-01-01
1861	20160000012802/1	20160000012802	120	F	Respiratory	2016-01-01 16:07:57	2016-01-01 16:12:06	2016-01-01 16:30:20	9536	9545	Non-IFT	2016-01-01
1862	20160000012808/1	20160000012808	24	M	Accidental Poisoning	2016-01-01 16:08:20	2016-01-01 16:09:56	2016-01-01 16:11:17	36145	36146	IFT	2016-01-01
1863	20160000012809/1	20160000012809	720	M	Trauma (Vehicular)	2016-01-01 16:08:23	2016-01-01 16:12:15	2016-01-01 16:40:27	61501	61517	IFT	2016-01-01
1864	20160000012813/1	20160000012813	0		Trauma (Vehicular)	2016-01-01 16:08:44	2016-01-01 16:10:45	2016-01-01 16:12:30	89595	89596	Non-IFT	2016-01-01
1865	20160000012828/1	20160000012828	420	M	Trauma (Vehicular)	2016-01-01 16:09:35	2016-01-01 16:14:19	2016-01-01 16:32:52	96495	96507	Non-IFT	2016-01-01
1866	20160000012840/1	20160000012840	336	F	Pregnancy related	2016-01-01 16:10:04	2016-01-01 16:20:18	2016-01-01 16:38:24	1835	1858	IFT	2016-01-01
1867	20160000012848/1	20160000012848	540	M	Fevers / Infections	2016-01-01 16:10:36	2016-01-01 16:13:11	2016-01-01 16:16:31	12672	12673	IFT	2016-01-01
1868	20160000012858/1	20160000012858	636	M	Unconscious	2016-01-01 16:11:03	2016-01-01 16:14:18	2016-01-01 16:32:26	42364	42368	Non-IFT	2016-01-01
1869	20160000012864/1	20160000012864	420	M	Trauma (Vehicular)	2016-01-01 16:11:12	2016-01-01 16:20:37	2016-01-01 16:22:26	76659	76685	Non-IFT	2016-01-01
1870	20160000012866/1	20160000012866	96	M	Trauma (non Vehicular)	2016-01-01 16:11:20	2016-01-01 16:31:03	2016-01-01 16:35:21	22835	22836	IFT	2016-01-01
1871	20160000012869/1	20160000012869	660	M	Animal Attack	2016-01-01 16:11:35	2016-01-01 16:15:15	2016-01-01 16:40:32	9631	9646	IFT	2016-01-01
1872	20160000012873/1	20160000012873	0		Epilepsy	2016-01-01 16:11:38	2016-01-01 16:15:51	2016-01-01 16:40:44	43460	43472	Non-IFT	2016-01-01
1873	20160000012897/1	20160000012897	0		Unconscious	2016-01-01 16:13:02	2016-01-01 16:16:41	2016-01-01 16:24:48	10618	10622	Non-IFT	2016-01-01
1874	20160000012914/1	20160000012914	780	M	Cardiac/Cardio Vascular	2016-01-01 16:13:47	2016-01-01 16:18:12	2016-01-01 16:23:21	43558	43589	IFT	2016-01-01
1875	20160000012916/1	20160000012916	324	M	Trauma (Vehicular)	2016-01-01 16:13:54	2016-01-01 17:11:51	2016-01-01 17:40:27	12288	12343	IFT	2016-01-01
1876	20160000012925/1	20160000012925	540	M	Assault	2016-01-01 16:14:13	2016-01-01 16:16:28	2016-01-01 16:19:10	85104	85105	IFT	2016-01-01
1877	20160000012936/1	20160000012936	336	M	Trauma (Vehicular)	2016-01-01 16:15:18	2016-01-01 16:21:05	2016-01-01 16:26:11	21265	21270	Non-IFT	2016-01-01
1878	20160000012937/1	20160000012937	0		Pregnancy related	2016-01-01 16:15:24	2016-01-01 16:18:13	2016-01-01 16:20:00	10400	10401	Non-IFT	2016-01-01
1879	20160000012939/1	20160000012939	564	M	Trauma (Vehicular)	2016-01-01 16:15:28	2016-01-01 16:21:30	2016-01-01 16:48:27	14180	14190	Non-IFT	2016-01-01
1880	20160000012940/1	20160000012940	240	M	Trauma (Vehicular)	2016-01-01 16:15:32	2016-01-01 16:18:55	2016-01-01 16:32:52	56294	56299	Non-IFT	2016-01-01
1881	20160000012941/1	20160000012941	456	M	Trauma (Vehicular)	2016-01-01 16:15:32	2016-01-01 16:18:57	2016-01-01 16:29:15	40367	40373	Non-IFT	2016-01-01
1882	20160000012942/1	20160000012942	36	F	Fire/Burns	2016-01-01 16:15:36	2016-01-01 16:20:18	2016-01-01 17:00:57	32083	32103	Non-IFT	2016-01-01
1883	20160000012955/1	20160000012955	900	M	Trauma (Vehicular)	2016-01-01 16:16:37	2016-01-01 16:39:52	2016-01-01 16:45:31	67995	67996	IFT	2016-01-01
1884	20160000012961/1	20160000012961	0		Pregnancy related	2016-01-01 16:16:53	2016-01-01 16:19:01	2016-01-01 16:38:19	9668	9669	Non-IFT	2016-01-01
1885	20160000012962/1	20160000012962	336	M	Trauma (non Vehicular)	2016-01-01 16:16:55	2016-01-01 16:33:11	2016-01-01 16:35:08	87036	87038	IFT	2016-01-01
1886	20160000012971/1	20160000012971	24	M	Epilepsy	2016-01-01 16:17:22	2016-01-01 16:20:52	2016-01-01 16:22:01	43183	43184	IFT	2016-01-01
1887	20160000013002/1	20160000013002	72	M	Trauma (Vehicular)	2016-01-01 16:18:57	2016-01-01 16:20:47	2016-01-01 16:30:18	73581	73583	IFT	2016-01-01
1888	20160000013009/1	20160000013009	288	M	Trauma (Vehicular)	2016-01-01 16:19:20	2016-01-01 16:22:52	2016-01-01 16:24:45	69145	69146	IFT	2016-01-01
1889	20160000013030/1	20160000013030	864	F	Fevers / Infections	2016-01-01 16:20:23	2016-01-01 16:44:40	2016-01-01 17:00:16	19358	19361	Non-IFT	2016-01-01
1890	20160000013034/1	20160000013034	0		Trauma (non Vehicular)	2016-01-01 16:20:44	2016-01-01 16:22:52	2016-01-01 16:24:46	20952	20953	Non-IFT	2016-01-01
1891	20160000013048/1	20160000013048	0		Pregnancy related	2016-01-01 16:21:27	2016-01-01 16:24:17	2016-01-01 17:31:36	21879	21897	Non-IFT	2016-01-01
1892	20160000013061/1	20160000013061	0		Trauma (Vehicular)	2016-01-01 16:21:55	2016-01-01 16:24:18	2016-01-01 16:35:01	57619	57620	Non-IFT	2016-01-01
1893	20160000013077/1	20160000013077	576	F	Acute Abdomen	2016-01-01 16:22:27	2016-01-01 16:24:56	2016-01-01 17:05:26	46072	46084	Non-IFT	2016-01-01
1894	20160000013081/1	20160000013081	444	M	Trauma (Vehicular)	2016-01-01 16:22:30	2016-01-01 16:26:04	2016-01-01 16:30:15	41120	41122	Non-IFT	2016-01-01
1895	20160000013101/1	20160000013101	396	M	Trauma (Vehicular)	2016-01-01 16:23:53	2016-01-01 16:28:30	2016-01-01 17:00:39	88771	88786	Non-IFT	2016-01-01
1896	20160000013112/1	20160000013112	324	F	Pregnancy related	2016-01-01 16:24:26	2016-01-01 16:34:38	2016-01-01 17:10:35	11275	11294	IFT	2016-01-01
1897	20160000013120/1	20160000013120	336	F	Fevers / Infections	2016-01-01 16:25:08	2016-01-01 17:20:07	2016-01-01 17:40:01	50400	50413	Non-IFT	2016-01-01
1898	20160000013122/1	20160000013122	456	F	Fire/Burns	2016-01-01 16:25:11	2016-01-01 16:29:30	2016-01-01 16:32:30	5340	5341	IFT	2016-01-01
1899	20160000013145/1	20160000013145	0		Accidental Poisoning	2016-01-01 16:25:49	2016-01-01 16:31:05	2016-01-01 16:40:12	52234	52243	Non-IFT	2016-01-01
1900	20160000013156/1	20160000013156	600	M	Accidental Poisoning	2016-01-01 16:26:29	2016-01-01 16:45:45	2016-01-01 16:55:21	52836	52845	Non-IFT	2016-01-01
1901	20160000013157/1	20160000013157	0		Trauma (Vehicular)	2016-01-01 16:26:31	2016-01-01 16:32:41	2016-01-01 17:30:10	79346	79364	Non-IFT	2016-01-01
1902	20160000013174/1	20160000013174	0		Respiratory	2016-01-01 16:27:27	2016-01-01 16:35:48	2016-01-01 16:37:41	25213	25214	Non-IFT	2016-01-01
1903	20160000013179/1	20160000013179	360	F	Pregnancy related	2016-01-01 16:27:44	2016-01-01 16:33:42	2016-01-01 16:50:05	53351	53373	IFT	2016-01-01
1904	20160000013180/1	20160000013180	324	M	Accidental Poisoning	2016-01-01 16:27:45	2016-01-01 16:29:37	2016-01-01 16:31:05	3426	3427	IFT	2016-01-01
1905	20160000013186/1	20160000013186	720	M	Others	2016-01-01 16:27:55	2016-01-01 16:32:40	2016-01-01 16:53:32	48281	48296	Non-IFT	2016-01-01
1906	20160000013188/1	20160000013188	300	M	Trauma (Vehicular)	2016-01-01 16:27:58	2016-01-01 16:33:37	2016-01-01 17:42:09	11652	11678	Non-IFT	2016-01-01
1907	20160000013193/1	20160000013193	0		Trauma (Vehicular)	2016-01-01 16:28:17	2016-01-01 16:33:04	2016-01-01 16:45:30	87497	87508	Non-IFT	2016-01-01
1908	20160000013194/1	20160000013194	912	M	Cardiac/Cardio Vascular	2016-01-01 16:28:19	2016-01-01 16:34:12	2016-01-01 16:55:30	70266	70276	Non-IFT	2016-01-01
1909	20160000013200/1	20160000013200	780	M	Unconscious	2016-01-01 16:28:43	2016-01-01 16:31:37	2016-01-01 16:35:43	17660	17661	Non-IFT	2016-01-01
1910	20160000013208/1	20160000013208	588	F	Fevers / Infections	2016-01-01 16:29:05	2016-01-01 17:56:54	2016-01-01 18:40:33	9670	9671	Non-IFT	2016-01-01
1911	20160000013209/1	20160000013209	0		Trauma (Vehicular)	2016-01-01 16:29:14	2016-01-01 16:34:25	2016-01-01 16:45:42	63499	63507	Non-IFT	2016-01-01
1912	20160000013218/1	20160000013218	0		Trauma (non Vehicular)	2016-01-01 16:29:43	2016-01-01 16:33:43	2016-01-01 17:05:00	33595	33615	Non-IFT	2016-01-01
1913	20160000013224/1	20160000013224	276	F	Neonatal(upto 1 month)	2016-01-01 16:30:01	2016-01-01 16:32:15	2016-01-01 16:34:42	34920	34921	IFT	2016-01-01
1914	20160000013224/2	20160000013224	1	F	Neonatal(upto 1 month)	2016-01-01 16:30:01	2016-01-01 16:32:15	2016-01-01 16:34:42	34920	34921	IFT	2016-01-01
1915	20160000013229/1	20160000013229	0		Unconscious	2016-01-01 16:30:25	2016-01-01 16:32:22	2016-01-01 16:37:57	27626	27628	Non-IFT	2016-01-01
1916	20160000013235/1	20160000013235	300	F	Pregnancy related	2016-01-01 16:30:46	2016-01-01 16:43:21	2016-01-01 16:57:33	32218	32229	Non-IFT	2016-01-01
1917	20160000013245/1	20160000013245	576	M	Animal Attack	2016-01-01 16:31:23	2016-01-01 16:41:52	2016-01-01 16:48:17	26570	26573	IFT	2016-01-01
1918	20160000013264/1	20160000013264	600	F	Accidental Poisoning	2016-01-01 16:32:24	2016-01-01 16:34:23	2016-01-01 16:40:02	30875	30880	Non-IFT	2016-01-01
1919	20160000013268/1	20160000013268	540	F	Acute Abdomen	2016-01-01 16:32:29	2016-01-01 16:38:27	2016-01-01 17:40:53	17585	17599	Non-IFT	2016-01-01
1920	20160000013269/1	20160000013269	276	F	Pregnancy related	2016-01-01 16:32:30	2016-01-01 16:45:41	2016-01-01 17:39:42	72175	72205	IFT	2016-01-01
1921	20160000013271/1	20160000013271	0	F	Acute Abdomen	2016-01-01 16:32:40	2016-01-01 16:48:51	2016-01-01 17:19:54	71907	71921	IFT	2016-01-01
1922	20160000013272/1	20160000013272	0		Stroke/CerebroVascular Accidents	2016-01-01 16:32:40	2016-01-01 16:34:55	2016-01-01 16:52:15	12272	12286	Non-IFT	2016-01-01
1923	20160000013276/1	20160000013276	840	M	Trauma (Vehicular)	2016-01-01 16:32:46	2016-01-01 16:35:17	2016-01-01 16:55:49	35617	35629	Non-IFT	2016-01-01
1924	20160000013310/1	20160000013310	264	F	Pregnancy related	2016-01-01 16:34:34	2016-01-01 16:35:45	2016-01-01 16:37:03	16541	16542	IFT	2016-01-01
1925	20160000013340/1	20160000013340	756	M	Trauma (Vehicular)	2016-01-01 16:35:40	2016-01-01 16:38:09	2016-01-01 16:55:51	16068	16074	Non-IFT	2016-01-01
1926	20160000013347/1	20160000013347	240	M	Trauma (non Vehicular)	2016-01-01 16:35:49	2016-01-01 17:03:29	2016-01-01 17:07:11	97071	97072	IFT	2016-01-01
1927	20160000013370/1	20160000013370	0		Trauma (Vehicular)	2016-01-01 16:36:46	2016-01-01 16:40:46	2016-01-01 16:55:42	27793	27800	Non-IFT	2016-01-01
1928	20160000013373/1	20160000013373	492	M	Trauma (Vehicular)	2016-01-01 16:36:51	2016-01-01 16:39:36	2016-01-01 16:42:41	40490	40491	IFT	2016-01-01
1929	20160000013389/1	20160000013389	264	F	Pregnancy related	2016-01-01 16:37:37	2016-01-01 16:40:52	2016-01-01 16:51:54	97	106	IFT	2016-01-01
1930	20160000013398/1	20160000013398	384	M	Accidental Poisoning	2016-01-01 16:38:11	2016-01-01 16:54:10	2016-01-01 17:15:49	52781	52797	IFT	2016-01-01
1931	20160000013400/1	20160000013400	720	M	Acute Abdomen	2016-01-01 16:38:16	2016-01-01 16:40:24	2016-01-01 17:20:43	56870	56890	IFT	2016-01-01
1932	20160000013411/1	20160000013411	720	M	Assault	2016-01-01 16:38:56	2016-01-01 16:49:29	2016-01-01 16:54:25	43396	43398	Non-IFT	2016-01-01
1933	20160000013416/1	20160000013416	408	M	Epilepsy	2016-01-01 16:39:09	2016-01-01 16:42:08	2016-01-01 17:10:27	34616	34628	Non-IFT	2016-01-01
1934	20160000013420/1	20160000013420	756	F	Cardiac/Cardio Vascular	2016-01-01 16:39:12	2016-01-01 16:47:03	2016-01-01 17:10:39	42094	42107	Non-IFT	2016-01-01
1935	20160000013431/1	20160000013431	660	F	Trauma (non Vehicular)	2016-01-01 16:40:11	2016-01-01 16:44:40	2016-01-01 16:48:33	18178	18194	IFT	2016-01-01
1936	20160000013433/1	20160000013433	600	F	Trauma (non Vehicular)	2016-01-01 16:40:15	2016-01-01 17:30:43	2016-01-01 18:10:39	13570	13594	IFT	2016-01-01
1937	20160000013445/1	20160000013445	0		Unconscious	2016-01-01 16:41:14	2016-01-01 16:43:34	2016-01-01 16:50:22	49191	49193	Non-IFT	2016-01-01
1938	20160000013449/1	20160000013449	780	M	Respiratory	2016-01-01 16:41:35	2016-01-01 16:45:57	2016-01-01 16:50:20	66964	66966	Non-IFT	2016-01-01
1939	20160000013458/1	20160000013458	720	F	Assault	2016-01-01 16:41:54	2016-01-01 16:44:01	2016-01-01 16:55:04	30535	30540	Non-IFT	2016-01-01
1940	20160000013464/1	20160000013464	660	F	Diabetes	2016-01-01 16:42:10	2016-01-01 16:46:05	2016-01-01 16:56:41	65985	65991	Non-IFT	2016-01-01
1941	20160000013465/1	20160000013465	372	F	Pregnancy related	2016-01-01 16:42:12	2016-01-01 16:54:43	2016-01-01 16:58:46	54107	54109	Non-IFT	2016-01-01
1942	20160000013481/1	20160000013481	540	M	Assault	2016-01-01 16:43:02	2016-01-01 16:55:23	2016-01-01 17:02:23	76929	76930	Non-IFT	2016-01-01
1943	20160000013491/1	20160000013491	720	M	Cardiac/Cardio Vascular	2016-01-01 16:43:48	2016-01-01 16:46:35	2016-01-01 17:18:14	93724	93739	IFT	2016-01-01
1944	20160000013509/1	20160000013509	0		Trauma (Vehicular)	2016-01-01 16:44:37	2016-01-01 16:48:44	2016-01-01 17:10:33	59283	59296	Non-IFT	2016-01-01
1945	20160000013516/1	20160000013516	960	M	Stroke/CerebroVascular Accidents	2016-01-01 16:44:55	2016-01-01 16:48:12	2016-01-01 16:51:29	59026	59027	Non-IFT	2016-01-01
1946	20160000013520/1	20160000013520	276	F	Pregnancy related	2016-01-01 16:45:04	2016-01-01 16:46:45	2016-01-01 16:50:44	43714	43715	Non-IFT	2016-01-01
1947	20160000013531/1	20160000013531	0		Fevers / Infections	2016-01-01 16:45:48	2016-01-01 18:23:43	2016-01-01 18:45:41	60170	60180	Non-IFT	2016-01-01
1948	20160000013548/1	20160000013548	276	M	Trauma (Vehicular)	2016-01-01 16:46:42	2016-01-01 16:48:48	2016-01-01 16:51:11	33098	33099	IFT	2016-01-01
1949	20160000013548/2	20160000013548	252	M	Trauma (Vehicular)	2016-01-01 16:46:42	2016-01-01 16:48:48	2016-01-01 16:51:11	33098	33099	IFT	2016-01-01
1950	20160000013557/1	20160000013557	540	M	Trauma (Vehicular)	2016-01-01 16:46:57	2016-01-01 16:49:16	2016-01-01 16:58:27	93019	93024	Non-IFT	2016-01-01
1951	20160000013558/1	20160000013558	264	F	Pregnancy related	2016-01-01 16:47:09	2016-01-01 17:00:04	2016-01-01 17:26:17	75938	75959	Non-IFT	2016-01-01
1952	20160000013580/1	20160000013580	396	M	Assault	2016-01-01 16:48:12	2016-01-01 16:51:55	2016-01-01 17:25:14	36155	36172	Non-IFT	2016-01-01
1953	20160000013583/1	20160000013583	228	M	Trauma (Vehicular)	2016-01-01 16:48:21	2016-01-01 16:51:05	2016-01-01 16:57:27	99620	99623	Non-IFT	2016-01-01
1954	20160000013585/1	20160000013585	0		Stroke/CerebroVascular Accidents	2016-01-01 16:48:25	2016-01-01 16:59:10	2016-01-01 17:00:11	42479	42481	Non-IFT	2016-01-01
1955	20160000013586/1	20160000013586	252	F	Pregnancy related	2016-01-01 16:48:34	2016-01-01 16:50:35	2016-01-01 17:18:28	50083	50084	IFT	2016-01-01
1956	20160000013599/1	20160000013599	0		Trauma (Vehicular)	2016-01-01 16:49:07	2016-01-01 16:52:24	2016-01-01 16:55:57	57260	57261	Non-IFT	2016-01-01
1957	20160000013613/1	20160000013613	0		Acute Abdomen	2016-01-01 16:49:47	2016-01-01 16:53:13	2016-01-01 16:55:21	30795	30796	Non-IFT	2016-01-01
1958	20160000013616/1	20160000013616	780	F	Trauma (Vehicular)	2016-01-01 16:49:53	2016-01-01 16:54:42	2016-01-01 17:20:39	76024	76036	IFT	2016-01-01
1959	20160000013626/1	20160000013626	276	F	Pregnancy related	2016-01-01 16:50:19	2016-01-01 16:51:53	2016-01-01 16:53:55	53324	53325	IFT	2016-01-01
1960	20160000013650/1	20160000013650	0		Accidental Poisoning	2016-01-01 16:51:32	2016-01-01 16:53:50	2016-01-01 17:19:36	46932	46944	Non-IFT	2016-01-01
1961	20160000013658/1	20160000013658	252	F	Pregnancy related	2016-01-01 16:51:51	2016-01-01 16:53:09	2016-01-01 16:55:32	76810	76811	IFT	2016-01-01
1962	20160000013669/1	20160000013669	60	F	Animal Attack	2016-01-01 16:52:23	2016-01-01 16:58:19	2016-01-01 17:35:30	51069	51095	Non-IFT	2016-01-01
1963	20160000013684/1	20160000013684	276	F	Pregnancy related	2016-01-01 16:53:39	2016-01-01 16:58:04	2016-01-01 17:24:51	88871	88885	Non-IFT	2016-01-01
1964	20160000013685/1	20160000013685	300	F	Pregnancy related	2016-01-01 16:53:41	2016-01-01 16:56:42	2016-01-01 17:15:50	30256	30261	Non-IFT	2016-01-01
1965	20160000013689/1	20160000013689	1	F	Neonatal(upto 1 month)	2016-01-01 16:53:50	2016-01-01 17:01:43	2016-01-01 17:05:49	33267	33268	IFT	2016-01-01
1966	20160000013697/1	20160000013697	444	F	Fevers / Infections	2016-01-01 16:54:03	2016-01-01 17:22:49	2016-01-01 17:24:21	95899	95903	Non-IFT	2016-01-01
1967	20160000013733/1	20160000013733	540	F	Cardiac/Cardio Vascular	2016-01-01 16:55:43	2016-01-01 17:00:50	2016-01-01 17:40:30	11259	11276	IFT	2016-01-01
1968	20160000013744/1	20160000013744	180	M	Trauma (non Vehicular)	2016-01-01 16:56:09	2016-01-01 17:00:40	2016-01-01 17:02:39	22386	22390	IFT	2016-01-01
1969	20160000013750/1	20160000013750	0		Cardiac/Cardio Vascular	2016-01-01 16:56:32	2016-01-01 17:03:01	2016-01-01 17:22:00	80871	80879	Non-IFT	2016-01-01
1970	20160000013778/1	20160000013778	240	M	Assault	2016-01-01 16:57:55	2016-01-01 17:31:15	2016-01-01 17:33:36	22458	22459	IFT	2016-01-01
1971	20160000013790/1	20160000013790	300	F	Pregnancy related	2016-01-01 16:58:26	2016-01-01 17:03:39	2016-01-01 17:35:57	61504	61526	Non-IFT	2016-01-01
1972	20160000013791/1	20160000013791	252	M	Trauma (non Vehicular)	2016-01-01 16:58:39	2016-01-01 17:01:43	2016-01-01 17:14:39	3105	3113	Non-IFT	2016-01-01
1973	20160000013793/1	20160000013793	552	M	Trauma (Vehicular)	2016-01-01 16:58:44	2016-01-01 17:01:13	2016-01-01 17:04:22	27024	27025	IFT	2016-01-01
1974	20160000013797/1	20160000013797	576	M	Trauma (Vehicular)	2016-01-01 16:58:59	2016-01-01 17:21:08	2016-01-01 17:44:14	42940	42946	IFT	2016-01-01
1975	20160000013805/1	20160000013805	864	M	Fevers / Infections	2016-01-01 16:59:49	2016-01-01 17:04:31	2016-01-01 17:25:42	43755	43761	Non-IFT	2016-01-01
1976	20160000013822/1	20160000013822	444	M	Trauma (Vehicular)	2016-01-01 17:00:27	2016-01-01 17:03:59	2016-01-01 17:10:22	71689	71692	Non-IFT	2016-01-01
1977	20160000013824/1	20160000013824	0		Trauma (Vehicular)	2016-01-01 17:00:35	2016-01-01 17:02:55	2016-01-01 17:05:48	75580	75581	Non-IFT	2016-01-01
1978	20160000013826/1	20160000013826	696	M	Fevers / Infections	2016-01-01 17:00:44	2016-01-01 17:03:09	2016-01-01 17:06:19	23523	23527	IFT	2016-01-01
1979	20160000013831/1	20160000013831	276	M	Trauma (Vehicular)	2016-01-01 17:01:10	2016-01-01 17:03:09	2016-01-01 17:15:29	72748	72755	Non-IFT	2016-01-01
1980	20160000013834/1	20160000013834	384	M	Trauma (Vehicular)	2016-01-01 17:01:14	2016-01-01 17:08:03	2016-01-01 17:50:03	28305	28331	Non-IFT	2016-01-01
1981	20160000013838/1	20160000013838	660	M	Trauma (Vehicular)	2016-01-01 17:01:27	2016-01-01 17:03:31	2016-01-01 17:10:30	57621	57622	Non-IFT	2016-01-01
1982	20160000013840/1	20160000013840	24	M	Trauma (Vehicular)	2016-01-01 17:01:34	2016-01-01 17:04:04	2016-01-01 17:15:15	99985	99988	IFT	2016-01-01
1983	20160000013840/2	20160000013840	72	M	Trauma (Vehicular)	2016-01-01 17:01:34	2016-01-01 17:04:04	2016-01-01 17:15:15	99985	99988	IFT	2016-01-01
1984	20160000013841/1	20160000013841	288	F	Trauma (Vehicular)	2016-01-01 17:01:43	2016-01-01 17:04:14	2016-01-01 17:07:54	28735	28736	IFT	2016-01-01
1985	20160000013843/1	20160000013843	720	M	Assault	2016-01-01 17:01:48	2016-01-01 17:12:04	2016-01-01 17:35:56	10205	10221	Non-IFT	2016-01-01
1986	20160000013849/1	20160000013849	720	F	Trauma (non Vehicular)	2016-01-01 17:02:15	2016-01-01 17:04:20	2016-01-01 17:25:30	42154	42161	IFT	2016-01-01
1987	20160000013871/1	20160000013871	0		Pregnancy related	2016-01-01 17:03:56	2016-01-01 17:07:21	2016-01-01 17:44:03	83629	83647	Non-IFT	2016-01-01
1988	20160000013872/1	20160000013872	0		Unconscious	2016-01-01 17:03:58	2016-01-01 17:08:15	2016-01-01 18:10:27	32856	32874	Non-IFT	2016-01-01
1989	20160000013880/1	20160000013880	0		Fevers / Infections	2016-01-01 17:04:28	2016-01-01 17:06:20	2016-01-01 17:15:52	27630	27633	Non-IFT	2016-01-01
1990	20160000013883/1	20160000013883	324	M	Acute Abdomen	2016-01-01 17:04:37	2016-01-01 17:14:54	2016-01-01 17:45:27	63124	63139	Non-IFT	2016-01-01
1991	20160000013905/1	20160000013905	780	M	Trauma (Vehicular)	2016-01-01 17:05:30	2016-01-01 17:15:46	2016-01-01 17:22:30	91876	91880	Non-IFT	2016-01-01
1992	20160000013921/1	20160000013921	0		Trauma (Vehicular)	2016-01-01 17:06:09	2016-01-01 17:12:31	2016-01-01 17:26:36	33029	33038	Non-IFT	2016-01-01
1993	20160000013943/1	20160000013943	0		Trauma (Vehicular)	2016-01-01 17:07:01	2016-01-01 17:09:38	2016-01-01 17:18:01	47115	47120	Non-IFT	2016-01-01
1994	20160000013955/1	20160000013955	276	M	Accidental Poisoning	2016-01-01 17:07:54	2016-01-01 17:09:34	2016-01-01 17:11:00	37682	37683	IFT	2016-01-01
1995	20160000013988/1	20160000013988	276	M	Trauma (Vehicular)	2016-01-01 17:09:14	2016-01-01 17:11:35	2016-01-01 17:20:44	488	490	Non-IFT	2016-01-01
1996	20160000014000/1	20160000014000	0		Animal Attack	2016-01-01 17:10:00	2016-01-01 17:11:54	2016-01-01 17:15:49	75414	75415	Non-IFT	2016-01-01
1997	20160000014030/1	20160000014030	0		Acute Abdomen	2016-01-01 17:12:06	2016-01-01 17:15:25	2016-01-01 17:17:07	42482	42483	Non-IFT	2016-01-01
1998	20160000014037/1	20160000014037	420	M	Cardiac/Cardio Vascular	2016-01-01 17:12:32	2016-01-01 17:16:13	2016-01-01 17:55:57	54157	54171	Non-IFT	2016-01-01
[truncated: 1,046,576+ more rows]
